# Supplementary material for: Identification of gene signatures related to hypoxia and angiogenesis in pancreatic cancer to aid immunotherapy and prognosis
Source: Front Oncol. 2023 Mar 30;13:1119763. doi: 10.3389/fonc.2023.1119763 (PMC10098147; doi:10.3389/fonc.2023.1119763)
Supplement: Supplementary Table 3 — Results of the four subgroups. [file Table_3.xlsx]

## Sheet: Sheet1
id	risk
TCGA-2J-AAB4	high-hypoxia/high-angiogenesis
TCGA-2J-AAB6	high-hypoxia/high-angiogenesis
TCGA-2J-AAB8	high-hypoxia/high-angiogenesis
TCGA-2J-AAB9	low-hypoxia/high-angiogenesis
TCGA-2J-AABA	high-hypoxia/low-angiogenesis
TCGA-2J-AABE	low-hypoxia/high-angiogenesis
TCGA-2J-AABF	low-hypoxia/high-angiogenesis
TCGA-2J-AABH	low-hypoxia/low-angiogenesis
TCGA-2J-AABI	high-hypoxia/low-angiogenesis
TCGA-2J-AABK	high-hypoxia/high-angiogenesis
TCGA-2J-AABO	low-hypoxia/high-angiogenesis
TCGA-2J-AABP	low-hypoxia/low-angiogenesis
TCGA-2J-AABR	high-hypoxia/high-angiogenesis
TCGA-2J-AABT	low-hypoxia/low-angiogenesis
TCGA-2J-AABU	high-hypoxia/low-angiogenesis
TCGA-2J-AABV	low-hypoxia/low-angiogenesis
TCGA-2L-AAQA	high-hypoxia/high-angiogenesis
TCGA-2L-AAQE	high-hypoxia/low-angiogenesis
TCGA-2L-AAQI	high-hypoxia/high-angiogenesis
TCGA-2L-AAQJ	low-hypoxia/high-angiogenesis
TCGA-2L-AAQL	low-hypoxia/low-angiogenesis
TCGA-2L-AAQM	low-hypoxia/low-angiogenesis
TCGA-3A-A9I5	low-hypoxia/low-angiogenesis
TCGA-3A-A9I7	low-hypoxia/low-angiogenesis
TCGA-3A-A9I9	high-hypoxia/high-angiogenesis
TCGA-3A-A9IC	low-hypoxia/low-angiogenesis
TCGA-3A-A9IH	high-hypoxia/low-angiogenesis
TCGA-3A-A9IJ	low-hypoxia/low-angiogenesis
TCGA-3A-A9IL	low-hypoxia/low-angiogenesis
TCGA-3A-A9IN	low-hypoxia/low-angiogenesis
TCGA-3A-A9IO	low-hypoxia/low-angiogenesis
TCGA-3A-A9IR	low-hypoxia/low-angiogenesis
TCGA-3A-A9IS	low-hypoxia/low-angiogenesis
TCGA-3A-A9IU	high-hypoxia/high-angiogenesis
TCGA-3A-A9IV	low-hypoxia/low-angiogenesis
TCGA-3A-A9IX	low-hypoxia/high-angiogenesis
TCGA-3A-A9IZ	high-hypoxia/high-angiogenesis
TCGA-3A-A9J0	high-hypoxia/low-angiogenesis
TCGA-3E-AAAY	low-hypoxia/low-angiogenesis
TCGA-3E-AAAZ	low-hypoxia/high-angiogenesis
TCGA-F2-6879	high-hypoxia/high-angiogenesis
TCGA-F2-6880	high-hypoxia/low-angiogenesis
TCGA-F2-7273	high-hypoxia/low-angiogenesis
TCGA-F2-A44G	high-hypoxia/high-angiogenesis
TCGA-F2-A44H	low-hypoxia/low-angiogenesis
TCGA-F2-A7TX	high-hypoxia/high-angiogenesis
TCGA-F2-A8YN	high-hypoxia/high-angiogenesis
TCGA-FB-A4P5	high-hypoxia/low-angiogenesis
TCGA-FB-A4P6	low-hypoxia/low-angiogenesis
TCGA-FB-A545	high-hypoxia/high-angiogenesis
TCGA-FB-A5VM	high-hypoxia/low-angiogenesis
TCGA-FB-A78T	low-hypoxia/low-angiogenesis
TCGA-FB-A7DR	low-hypoxia/low-angiogenesis
TCGA-FB-AAPP	low-hypoxia/low-angiogenesis
TCGA-FB-AAPQ	high-hypoxia/high-angiogenesis
TCGA-FB-AAPS	low-hypoxia/low-angiogenesis
TCGA-FB-AAPU	low-hypoxia/low-angiogenesis
TCGA-FB-AAPY	low-hypoxia/high-angiogenesis
TCGA-FB-AAPZ	low-hypoxia/high-angiogenesis
TCGA-FB-AAQ0	high-hypoxia/high-angiogenesis
TCGA-FB-AAQ1	high-hypoxia/high-angiogenesis
TCGA-FB-AAQ2	high-hypoxia/high-angiogenesis
TCGA-FB-AAQ3	high-hypoxia/high-angiogenesis
TCGA-FB-AAQ6	high-hypoxia/low-angiogenesis
TCGA-H6-8124	high-hypoxia/high-angiogenesis
TCGA-H6-A45N	low-hypoxia/high-angiogenesis
TCGA-H8-A6C1	low-hypoxia/high-angiogenesis
TCGA-HV-A5A3	high-hypoxia/high-angiogenesis
TCGA-HV-A5A4	low-hypoxia/high-angiogenesis
TCGA-HV-A5A5	low-hypoxia/high-angiogenesis
TCGA-HV-A5A6	high-hypoxia/low-angiogenesis
TCGA-HV-A7OL	low-hypoxia/low-angiogenesis
TCGA-HV-A7OP	low-hypoxia/low-angiogenesis
TCGA-HV-AA8V	high-hypoxia/low-angiogenesis
TCGA-HV-AA8X	high-hypoxia/low-angiogenesis
TCGA-HZ-7289	high-hypoxia/low-angiogenesis
TCGA-HZ-7918	high-hypoxia/high-angiogenesis
TCGA-HZ-7919	high-hypoxia/high-angiogenesis
TCGA-HZ-7920	high-hypoxia/low-angiogenesis
TCGA-HZ-7922	high-hypoxia/high-angiogenesis
TCGA-HZ-7923	low-hypoxia/high-angiogenesis
TCGA-HZ-7924	high-hypoxia/low-angiogenesis
TCGA-HZ-7925	high-hypoxia/high-angiogenesis
TCGA-HZ-7926	high-hypoxia/high-angiogenesis
TCGA-HZ-8001	low-hypoxia/low-angiogenesis
TCGA-HZ-8002	high-hypoxia/high-angiogenesis
TCGA-HZ-8003	high-hypoxia/low-angiogenesis
TCGA-HZ-8005	high-hypoxia/high-angiogenesis
TCGA-HZ-8315	low-hypoxia/high-angiogenesis
TCGA-HZ-8317	high-hypoxia/high-angiogenesis
TCGA-HZ-8519	low-hypoxia/low-angiogenesis
TCGA-HZ-8636	high-hypoxia/high-angiogenesis
TCGA-HZ-8637	low-hypoxia/low-angiogenesis
TCGA-HZ-A49G	low-hypoxia/low-angiogenesis
TCGA-HZ-A49H	low-hypoxia/low-angiogenesis
TCGA-HZ-A49I	low-hypoxia/low-angiogenesis
TCGA-HZ-A4BH	low-hypoxia/high-angiogenesis
TCGA-HZ-A4BK	low-hypoxia/low-angiogenesis
TCGA-HZ-A77O	high-hypoxia/low-angiogenesis
TCGA-HZ-A77P	low-hypoxia/low-angiogenesis
TCGA-HZ-A77Q	high-hypoxia/low-angiogenesis
TCGA-HZ-A8P1	low-hypoxia/high-angiogenesis
TCGA-HZ-A9TJ	low-hypoxia/high-angiogenesis
TCGA-IB-7644	high-hypoxia/high-angiogenesis
TCGA-IB-7645	low-hypoxia/high-angiogenesis
TCGA-IB-7646	high-hypoxia/high-angiogenesis
TCGA-IB-7649	high-hypoxia/high-angiogenesis
TCGA-IB-7651	high-hypoxia/high-angiogenesis
TCGA-IB-7652	high-hypoxia/high-angiogenesis
TCGA-IB-7654	high-hypoxia/high-angiogenesis
TCGA-IB-7885	high-hypoxia/high-angiogenesis
TCGA-IB-7886	low-hypoxia/high-angiogenesis
TCGA-IB-7887	high-hypoxia/high-angiogenesis
TCGA-IB-7888	high-hypoxia/low-angiogenesis
TCGA-IB-7889	high-hypoxia/high-angiogenesis
TCGA-IB-7890	high-hypoxia/high-angiogenesis
TCGA-IB-7891	low-hypoxia/high-angiogenesis
TCGA-IB-7897	low-hypoxia/high-angiogenesis
TCGA-IB-8126	high-hypoxia/low-angiogenesis
TCGA-IB-8127	high-hypoxia/high-angiogenesis
TCGA-IB-A5SO	low-hypoxia/low-angiogenesis
TCGA-IB-A5SP	high-hypoxia/high-angiogenesis
TCGA-IB-A5SQ	low-hypoxia/low-angiogenesis
TCGA-IB-A5SS	high-hypoxia/low-angiogenesis
TCGA-IB-A5ST	high-hypoxia/low-angiogenesis
TCGA-IB-A6UF	high-hypoxia/high-angiogenesis
TCGA-IB-A6UG	low-hypoxia/low-angiogenesis
TCGA-IB-A7LX	high-hypoxia/high-angiogenesis
TCGA-IB-A7M4	high-hypoxia/low-angiogenesis
TCGA-IB-AAUM	low-hypoxia/low-angiogenesis
TCGA-IB-AAUO	high-hypoxia/high-angiogenesis
TCGA-IB-AAUP	low-hypoxia/low-angiogenesis
TCGA-IB-AAUQ	high-hypoxia/high-angiogenesis
TCGA-IB-AAUR	low-hypoxia/low-angiogenesis
TCGA-IB-AAUS	low-hypoxia/low-angiogenesis
TCGA-IB-AAUT	low-hypoxia/low-angiogenesis
TCGA-IB-AAUU	high-hypoxia/high-angiogenesis
TCGA-IB-AAUV	low-hypoxia/low-angiogenesis
TCGA-IB-AAUW	low-hypoxia/high-angiogenesis
TCGA-L1-A7W4	high-hypoxia/high-angiogenesis
TCGA-LB-A7SX	high-hypoxia/low-angiogenesis
TCGA-LB-A8F3	low-hypoxia/low-angiogenesis
TCGA-LB-A9Q5	low-hypoxia/low-angiogenesis
TCGA-M8-A5N4	high-hypoxia/high-angiogenesis
TCGA-OE-A75W	low-hypoxia/low-angiogenesis
TCGA-PZ-A5RE	high-hypoxia/low-angiogenesis
TCGA-Q3-A5QY	low-hypoxia/low-angiogenesis
TCGA-Q3-AA2A	high-hypoxia/high-angiogenesis
TCGA-RB-A7B8	high-hypoxia/high-angiogenesis
TCGA-RB-AA9M	low-hypoxia/high-angiogenesis
TCGA-RL-AAAS	low-hypoxia/low-angiogenesis
TCGA-S4-A8RM	low-hypoxia/high-angiogenesis
TCGA-S4-A8RO	low-hypoxia/high-angiogenesis
TCGA-S4-A8RP	low-hypoxia/high-angiogenesis
TCGA-US-A774	low-hypoxia/low-angiogenesis
TCGA-US-A776	low-hypoxia/low-angiogenesis
TCGA-US-A779	high-hypoxia/low-angiogenesis
TCGA-US-A77E	high-hypoxia/high-angiogenesis
TCGA-US-A77G	high-hypoxia/high-angiogenesis
TCGA-US-A77J	low-hypoxia/low-angiogenesis
TCGA-XD-AAUG	low-hypoxia/low-angiogenesis
TCGA-XD-AAUH	low-hypoxia/low-angiogenesis
TCGA-XD-AAUI	high-hypoxia/high-angiogenesis
TCGA-XD-AAUL	low-hypoxia/high-angiogenesis
TCGA-XN-A8T3	low-hypoxia/low-angiogenesis
TCGA-XN-A8T5	low-hypoxia/low-angiogenesis
TCGA-YB-A89D	low-hypoxia/high-angiogenesis
TCGA-YH-A8SY	high-hypoxia/low-angiogenesis
TCGA-YY-A8LH	high-hypoxia/high-angiogenesis
TCGA-Z5-AAPL	low-hypoxia/low-angiogenesis
