# Supplementary material for: Identification of gene signatures related to hypoxia and angiogenesis in pancreatic cancer to aid immunotherapy and prognosis
Source: Front Oncol. 2023 Mar 30;13:1119763. doi: 10.3389/fonc.2023.1119763 (PMC10098147; doi:10.3389/fonc.2023.1119763)
Supplement: Supplementary Table 4 — Construction of HAPM. [file Table_4.xlsx]

## Sheet: Sheet1
id	coef	HR	HR.95L	HR.95H	pvalue
SERPINB7	0.329578	1.39038	1.08058	1.789	0.0103909
KRT13	0.155516	1.16826	1.0421	1.3097	0.00764957
MMP3	0.19956	1.22087	0.956557	1.55821	0.1089
KIF23	0.675656	1.96532	1.11834	3.45376	0.0188351
SEC31B	-0.31998	0.726163	0.502686	1.04899	0.0881764
LY6D	0.148927	1.16059	1.01087	1.33248	0.0345664
LRP3	-0.447878	0.638982	0.430065	0.949388	0.0266188
