# Supplementary material for: Identification of gene signatures related to hypoxia and angiogenesis in pancreatic cancer to aid immunotherapy and prognosis
Source: Front Oncol. 2023 Mar 30;13:1119763. doi: 10.3389/fonc.2023.1119763 (PMC10098147; doi:10.3389/fonc.2023.1119763)
Supplement: Supplementary Table 5 — Results of PPI network analysis. [file Table_5.xlsx]

## Sheet: Sheet1
Gene 1	Gene 2	Weight	Network group	Network
ZBED2	GJB3	0.015482	Co-expression	Wang-Cheung-2015
FGF17	DUOX2	0.0232006	Co-expression	Wang-Cheung-2015
KLK10	EHF	0.0181795	Co-expression	Wang-Cheung-2015
KLK10	SLC6A14	0.0155042	Co-expression	Wang-Cheung-2015
CEACAM5	KLK10	0.0199997	Co-expression	Wang-Cheung-2015
WNT7A	ZBED2	0.0131386	Co-expression	Wang-Cheung-2015
CST6	KLK10	0.016612	Co-expression	Wang-Cheung-2015
SCEL	EHF	0.0132084	Co-expression	Wang-Cheung-2015
SCEL	SLC6A14	0.0121788	Co-expression	Wang-Cheung-2015
SCEL	KLK10	0.0129117	Co-expression	Wang-Cheung-2015
SCEL	CEACAM5	0.0133971	Co-expression	Wang-Cheung-2015
SCEL	CST6	0.0105599	Co-expression	Wang-Cheung-2015
S100A14	TNS4	0.00631079	Co-expression	Wang-Cheung-2015
S100A14	GJB3	0.00842598	Co-expression	Wang-Cheung-2015
S100A14	EHF	0.00609695	Co-expression	Wang-Cheung-2015
S100A14	ZBED2	0.00427989	Co-expression	Wang-Cheung-2015
S100A14	CXCL5	0.00825055	Co-expression	Wang-Cheung-2015
S100A14	KLK10	0.00711532	Co-expression	Wang-Cheung-2015
S100A14	CEACAM5	0.00647497	Co-expression	Wang-Cheung-2015
S100A14	WNT7A	0.0065488	Co-expression	Wang-Cheung-2015
S100A14	CST6	0.00514335	Co-expression	Wang-Cheung-2015
S100A14	IL1RN	0.00579693	Co-expression	Wang-Cheung-2015
S100A14	TRIM29	0.0085982	Co-expression	Wang-Cheung-2015
S100A14	SCEL	0.00460267	Co-expression	Wang-Cheung-2015
PKP1	CST6	0.015131	Co-expression	Wang-Cheung-2015
PKP1	IL1RN	0.0169925	Co-expression	Wang-Cheung-2015
PKP1	S100A14	0.00668248	Co-expression	Wang-Cheung-2015
CLIC3	SH2D4A	0.0080104	Co-expression	Wang-Cheung-2015
CLIC3	CRYBA2	0.00796243	Co-expression	Wang-Cheung-2015
CLIC3	AHNAK2	0.0105818	Co-expression	Wang-Cheung-2015
SERPINB3	EHF	0.0123385	Co-expression	Wang-Cheung-2015
SERPINB3	CXCL5	0.0139763	Co-expression	Wang-Cheung-2015
SERPINB3	SLC6A14	0.0104191	Co-expression	Wang-Cheung-2015
SERPINB3	KLK10	0.0133358	Co-expression	Wang-Cheung-2015
SERPINB3	CEACAM5	0.0118254	Co-expression	Wang-Cheung-2015
SERPINB3	CST6	0.0116034	Co-expression	Wang-Cheung-2015
SERPINB3	SCEL	0.00929867	Co-expression	Wang-Cheung-2015
SERPINB3	S100A14	0.00481988	Co-expression	Wang-Cheung-2015
C6orf15	TNS4	0.0221555	Co-expression	Wang-Cheung-2015
C6orf15	KLK10	0.0185546	Co-expression	Wang-Cheung-2015
C6orf15	SCEL	0.013769	Co-expression	Wang-Cheung-2015
C6orf15	S100A14	0.0067205	Co-expression	Wang-Cheung-2015
C6orf15	SERPINB3	0.0144058	Co-expression	Wang-Cheung-2015
CA12	ZBED2	0.0130788	Co-expression	Wang-Cheung-2015
CA12	S100A14	0.00736028	Co-expression	Wang-Cheung-2015
PLAC8	SH2D4A	0.00574351	Co-expression	Wang-Cheung-2015
PLAC8	CLIC3	0.00475301	Co-expression	Wang-Cheung-2015
PTK6	ZBED2	0.00880298	Co-expression	Wang-Cheung-2015
PTK6	SCEL	0.00946388	Co-expression	Wang-Cheung-2015
DCBLD2	PDGFC	0.00787731	Co-expression	Wang-Cheung-2015
TFCP2L1	S100A14	0.00683997	Co-expression	Wang-Cheung-2015
TFCP2L1	SERPINB3	0.0114538	Co-expression	Wang-Cheung-2015
TFCP2L1	C6orf15	0.0194595	Co-expression	Wang-Cheung-2015
KRT16	GJB3	0.00808624	Co-expression	Wang-Cheung-2015
KRT16	EHF	0.0064273	Co-expression	Wang-Cheung-2015
KRT16	ZBED2	0.00420154	Co-expression	Wang-Cheung-2015
KRT16	OCLN	0.00497319	Co-expression	Wang-Cheung-2015
KRT16	CXCL5	0.00803905	Co-expression	Wang-Cheung-2015
KRT16	SLC6A14	0.0058369	Co-expression	Wang-Cheung-2015
KRT16	KLK10	0.00742156	Co-expression	Wang-Cheung-2015
KRT16	CEACAM5	0.00679085	Co-expression	Wang-Cheung-2015
KRT16	CST6	0.00604679	Co-expression	Wang-Cheung-2015
KRT16	IL1RN	0.00619445	Co-expression	Wang-Cheung-2015
KRT16	ITGB8	0.00645801	Co-expression	Wang-Cheung-2015
KRT16	TRIM29	0.00871522	Co-expression	Wang-Cheung-2015
KRT16	SCEL	0.00516588	Co-expression	Wang-Cheung-2015
KRT16	S100A14	0.00288717	Co-expression	Wang-Cheung-2015
KRT16	PKP1	0.00699406	Co-expression	Wang-Cheung-2015
KRT16	SERPINB3	0.00518756	Co-expression	Wang-Cheung-2015
KRT16	C6orf15	0.00715656	Co-expression	Wang-Cheung-2015
KRT16	CA12	0.00675572	Co-expression	Wang-Cheung-2015
KRT16	PTK6	0.00484541	Co-expression	Wang-Cheung-2015
KRT16	TFCP2L1	0.00660648	Co-expression	Wang-Cheung-2015
KLK8	GJB3	0.0102899	Co-expression	Wang-Cheung-2015
KLK8	ZBED2	0.00535815	Co-expression	Wang-Cheung-2015
KLK8	CXCL5	0.00962148	Co-expression	Wang-Cheung-2015
KLK8	SLC6A14	0.00682983	Co-expression	Wang-Cheung-2015
KLK8	KLK10	0.00834131	Co-expression	Wang-Cheung-2015
KLK8	CEACAM5	0.00836638	Co-expression	Wang-Cheung-2015
KLK8	ITGB8	0.00825019	Co-expression	Wang-Cheung-2015
KLK8	TRIM29	0.0101758	Co-expression	Wang-Cheung-2015
KLK8	SCEL	0.0058351	Co-expression	Wang-Cheung-2015
KLK8	S100A14	0.00330724	Co-expression	Wang-Cheung-2015
KLK8	PKP1	0.0076459	Co-expression	Wang-Cheung-2015
KLK8	SERPINB3	0.00565488	Co-expression	Wang-Cheung-2015
KLK8	TFCP2L1	0.00754548	Co-expression	Wang-Cheung-2015
KLK8	KRT16	0.00337192	Co-expression	Wang-Cheung-2015
NMU	GJB3	0.0222421	Co-expression	Wang-Cheung-2015
NMU	ZBED2	0.0113393	Co-expression	Wang-Cheung-2015
NMU	S100A14	0.00577512	Co-expression	Wang-Cheung-2015
NMU	PTK6	0.0134644	Co-expression	Wang-Cheung-2015
NMU	KRT16	0.00569097	Co-expression	Wang-Cheung-2015
NMU	KLK8	0.00712619	Co-expression	Wang-Cheung-2015
GABRP	CST6	0.0226987	Co-expression	Wang-Cheung-2015
GABRP	SCEL	0.0143035	Co-expression	Wang-Cheung-2015
GABRP	S100A14	0.00746347	Co-expression	Wang-Cheung-2015
GABRP	PKP1	0.0187012	Co-expression	Wang-Cheung-2015
GABRP	SERPINB3	0.0147474	Co-expression	Wang-Cheung-2015
GABRP	KRT16	0.00805713	Co-expression	Wang-Cheung-2015
GABRP	KLK8	0.00879311	Co-expression	Wang-Cheung-2015
GPRC5A	LRRC8E	0.00506747	Co-expression	Wang-Cheung-2015
GPRC5A	RAB27B	0.00738422	Co-expression	Wang-Cheung-2015
GPRC5A	SLCO4A1	0.0061373	Co-expression	Wang-Cheung-2015
GPRC5A	KYNU	0.00712306	Co-expression	Wang-Cheung-2015
GPRC5A	PLAC8	0.00338544	Co-expression	Wang-Cheung-2015
DKK1	CLIC3	0.0039432	Co-expression	Wang-Cheung-2015
DKK1	PITX1	0.00524322	Co-expression	Wang-Cheung-2015
EPYC	TMC5	0.0113544	Co-expression	Wang-Cheung-2015
LAMA3	TNS4	0.00788485	Co-expression	Wang-Cheung-2015
LAMA3	GJB3	0.0103832	Co-expression	Wang-Cheung-2015
LAMA3	ZBED2	0.00592038	Co-expression	Wang-Cheung-2015
LAMA3	CXCL5	0.0098723	Co-expression	Wang-Cheung-2015
LAMA3	KLK10	0.00791911	Co-expression	Wang-Cheung-2015
LAMA3	WNT7A	0.00872618	Co-expression	Wang-Cheung-2015
LAMA3	IL1RN	0.00771939	Co-expression	Wang-Cheung-2015
LAMA3	ITGB8	0.00873604	Co-expression	Wang-Cheung-2015
LAMA3	TRIM29	0.0104169	Co-expression	Wang-Cheung-2015
LAMA3	S100A14	0.00337883	Co-expression	Wang-Cheung-2015
LAMA3	PKP1	0.00848937	Co-expression	Wang-Cheung-2015
LAMA3	CA12	0.0105516	Co-expression	Wang-Cheung-2015
LAMA3	PTK6	0.00610202	Co-expression	Wang-Cheung-2015
LAMA3	TFCP2L1	0.00780814	Co-expression	Wang-Cheung-2015
LAMA3	KRT16	0.00327321	Co-expression	Wang-Cheung-2015
LAMA3	KLK8	0.00383696	Co-expression	Wang-Cheung-2015
LAMA3	GABRP	0.00826059	Co-expression	Wang-Cheung-2015
SERPINB7	RAB27B	0.00862559	Co-expression	Wang-Cheung-2015
SERPINB7	KYNU	0.0100736	Co-expression	Wang-Cheung-2015
SERPINB7	PITX1	0.00696896	Co-expression	Wang-Cheung-2015
SERPINB7	GPRC5A	0.0035743	Co-expression	Wang-Cheung-2015
AKR1B10	C3orf52	0.0136731	Co-expression	Wang-Cheung-2015
AKR1B10	NMU	0.0140116	Co-expression	Wang-Cheung-2015
KCNJ15	ZBED2	0.012116	Co-expression	Wang-Cheung-2015
SPINK5	EHF	0.0127117	Co-expression	Wang-Cheung-2015
SPINK5	SLC6A14	0.0122437	Co-expression	Wang-Cheung-2015
SPINK5	KLK10	0.0128259	Co-expression	Wang-Cheung-2015
SPINK5	CEACAM5	0.0138604	Co-expression	Wang-Cheung-2015
SPINK5	CST6	0.0117285	Co-expression	Wang-Cheung-2015
SPINK5	IL1RN	0.0118055	Co-expression	Wang-Cheung-2015
SPINK5	SCEL	0.0103438	Co-expression	Wang-Cheung-2015
SPINK5	S100A14	0.00454061	Co-expression	Wang-Cheung-2015
SPINK5	SERPINB3	0.00913037	Co-expression	Wang-Cheung-2015
SPINK5	C6orf15	0.011937	Co-expression	Wang-Cheung-2015
SPINK5	KRT16	0.00502241	Co-expression	Wang-Cheung-2015
SPINK5	KLK8	0.00564362	Co-expression	Wang-Cheung-2015
SPINK5	GABRP	0.0136005	Co-expression	Wang-Cheung-2015
BEX1	SULT1E1	0.0198232	Co-expression	Wang-Cheung-2015
SLC8A2	EREG	0.0195566	Co-expression	Wang-Cheung-2015
IL22RA1	SCEL	0.0074699	Co-expression	Wang-Cheung-2015
IL22RA1	LAMA3	0.00478843	Co-expression	Wang-Cheung-2015
HTR1D	IL22RA1	0.00808325	Co-expression	Wang-Cheung-2015
CTSE	RIC3	0.0108294	Co-expression	Wang-Cheung-2015
MSLN	SCG3	0.0198493	Co-expression	Wang-Cheung-2015
LY6D	ZBED2	0.00801111	Co-expression	Wang-Cheung-2015
LY6D	FGF17	0.0103544	Co-expression	Wang-Cheung-2015
LY6D	SCEL	0.0107034	Co-expression	Wang-Cheung-2015
LY6D	PTK6	0.0123246	Co-expression	Wang-Cheung-2015
LY6D	KRT16	0.00458677	Co-expression	Wang-Cheung-2015
LY6D	KLK8	0.00519311	Co-expression	Wang-Cheung-2015
LY6D	SPINK5	0.0101896	Co-expression	Wang-Cheung-2015
CYP4B1	SLC6A20	0.018316	Co-expression	Wang-Cheung-2015
CYP4B1	NMU	0.0105569	Co-expression	Wang-Cheung-2015
CYP4B1	HTR1D	0.00877289	Co-expression	Wang-Cheung-2015
SERPINB5	GJB3	0.00882761	Co-expression	Wang-Cheung-2015
SERPINB5	ZBED2	0.00465775	Co-expression	Wang-Cheung-2015
SERPINB5	CXCL5	0.00863736	Co-expression	Wang-Cheung-2015
SERPINB5	SLC6A14	0.00554527	Co-expression	Wang-Cheung-2015
SERPINB5	KLK10	0.00746468	Co-expression	Wang-Cheung-2015
SERPINB5	WNT7A	0.00719866	Co-expression	Wang-Cheung-2015
SERPINB5	ITGB8	0.00704094	Co-expression	Wang-Cheung-2015
SERPINB5	TRIM29	0.00923024	Co-expression	Wang-Cheung-2015
SERPINB5	SCEL	0.00471359	Co-expression	Wang-Cheung-2015
SERPINB5	S100A14	0.00299973	Co-expression	Wang-Cheung-2015
SERPINB5	PKP1	0.00705622	Co-expression	Wang-Cheung-2015
SERPINB5	SERPINB3	0.00512372	Co-expression	Wang-Cheung-2015
SERPINB5	C6orf15	0.00678054	Co-expression	Wang-Cheung-2015
SERPINB5	CA12	0.0071404	Co-expression	Wang-Cheung-2015
SERPINB5	PTK6	0.00481542	Co-expression	Wang-Cheung-2015
SERPINB5	TFCP2L1	0.00709686	Co-expression	Wang-Cheung-2015
SERPINB5	KRT16	0.00306053	Co-expression	Wang-Cheung-2015
SERPINB5	KLK8	0.00353265	Co-expression	Wang-Cheung-2015
SERPINB5	NMU	0.00646818	Co-expression	Wang-Cheung-2015
SERPINB5	GABRP	0.00797609	Co-expression	Wang-Cheung-2015
SERPINB5	LAMA3	0.00351163	Co-expression	Wang-Cheung-2015
SERPINB5	AKR1B10	0.00551099	Co-expression	Wang-Cheung-2015
SERPINB5	SPINK5	0.00456783	Co-expression	Wang-Cheung-2015
GATA4	TMPRSS4	0.0165243	Co-expression	Wang-Cheung-2015
GATA4	SULT1B1	0.0173725	Co-expression	Wang-Cheung-2015
OASL	TMC5	0.0135474	Co-expression	Wang-Cheung-2015
COL11A1	BEX1	0.00867251	Co-expression	Wang-Cheung-2015
GPR87	GJB3	0.00797614	Co-expression	Wang-Cheung-2015
GPR87	ZBED2	0.00439075	Co-expression	Wang-Cheung-2015
GPR87	CXCL5	0.0075718	Co-expression	Wang-Cheung-2015
GPR87	KLK10	0.00631207	Co-expression	Wang-Cheung-2015
GPR87	CEACAM5	0.00587328	Co-expression	Wang-Cheung-2015
GPR87	WNT7A	0.00634597	Co-expression	Wang-Cheung-2015
GPR87	ITGB8	0.00691812	Co-expression	Wang-Cheung-2015
GPR87	TGFB2	0.00707605	Co-expression	Wang-Cheung-2015
GPR87	TRIM29	0.00822061	Co-expression	Wang-Cheung-2015
GPR87	SCEL	0.00412477	Co-expression	Wang-Cheung-2015
GPR87	S100A14	0.00263525	Co-expression	Wang-Cheung-2015
GPR87	PKP1	0.00618273	Co-expression	Wang-Cheung-2015
GPR87	SERPINB3	0.00427152	Co-expression	Wang-Cheung-2015
GPR87	C6orf15	0.00571416	Co-expression	Wang-Cheung-2015
GPR87	CA12	0.00636265	Co-expression	Wang-Cheung-2015
GPR87	TFCP2L1	0.00607822	Co-expression	Wang-Cheung-2015
GPR87	KRT16	0.00267494	Co-expression	Wang-Cheung-2015
GPR87	KLK8	0.0031803	Co-expression	Wang-Cheung-2015
GPR87	NMU	0.00544663	Co-expression	Wang-Cheung-2015
GPR87	GABRP	0.00676916	Co-expression	Wang-Cheung-2015
GPR87	LAMA3	0.00311656	Co-expression	Wang-Cheung-2015
GPR87	LY6D	0.00379997	Co-expression	Wang-Cheung-2015
GPR87	SERPINB5	0.00285972	Co-expression	Wang-Cheung-2015
AGR2	KLK10	0.0176692	Co-expression	Wang-Cheung-2015
AGR2	SCEL	0.0113475	Co-expression	Wang-Cheung-2015
AGR2	S100A14	0.00639506	Co-expression	Wang-Cheung-2015
AGR2	SERPINB3	0.013365	Co-expression	Wang-Cheung-2015
AGR2	C6orf15	0.0213252	Co-expression	Wang-Cheung-2015
AGR2	TFCP2L1	0.0168163	Co-expression	Wang-Cheung-2015
AGR2	KRT16	0.0064762	Co-expression	Wang-Cheung-2015
AGR2	KLK8	0.00699288	Co-expression	Wang-Cheung-2015
AGR2	LAMA3	0.0069828	Co-expression	Wang-Cheung-2015
AGR2	SPINK5	0.0113622	Co-expression	Wang-Cheung-2015
AGR2	IL22RA1	0.0159202	Co-expression	Wang-Cheung-2015
AGR2	SERPINB5	0.00643046	Co-expression	Wang-Cheung-2015
AGR2	GPR87	0.00525578	Co-expression	Wang-Cheung-2015
TSPAN1	MUC16	0.0134642	Co-expression	Wang-Cheung-2015
TSPAN1	PKP1	0.0117687	Co-expression	Wang-Cheung-2015
TSPAN1	KRT16	0.00424949	Co-expression	Wang-Cheung-2015
TSPAN1	LAMA3	0.00503809	Co-expression	Wang-Cheung-2015
TSPAN1	GPR87	0.00405156	Co-expression	Wang-Cheung-2015
PPP1R1A	SLC9A2	0.0196057	Co-expression	Wang-Cheung-2015
NFE2L3	GPR87	0.0054468	Co-expression	Wang-Cheung-2015
KLK7	EHF	0.00902139	Co-expression	Wang-Cheung-2015
KLK7	SLC6A14	0.00863067	Co-expression	Wang-Cheung-2015
KLK7	KLK10	0.00973223	Co-expression	Wang-Cheung-2015
KLK7	CEACAM5	0.00884103	Co-expression	Wang-Cheung-2015
KLK7	CST6	0.00809349	Co-expression	Wang-Cheung-2015
KLK7	TRIM29	0.0107238	Co-expression	Wang-Cheung-2015
KLK7	SCEL	0.00724939	Co-expression	Wang-Cheung-2015
KLK7	S100A14	0.00361193	Co-expression	Wang-Cheung-2015
KLK7	PKP1	0.00852087	Co-expression	Wang-Cheung-2015
KLK7	SERPINB3	0.00707785	Co-expression	Wang-Cheung-2015
KLK7	C6orf15	0.00996107	Co-expression	Wang-Cheung-2015
KLK7	PTK6	0.00583758	Co-expression	Wang-Cheung-2015
KLK7	TFCP2L1	0.00830688	Co-expression	Wang-Cheung-2015
KLK7	KRT16	0.00392959	Co-expression	Wang-Cheung-2015
KLK7	KLK8	0.00425316	Co-expression	Wang-Cheung-2015
KLK7	GABRP	0.0106277	Co-expression	Wang-Cheung-2015
KLK7	SPINK5	0.00695348	Co-expression	Wang-Cheung-2015
KLK7	LY6D	0.00642408	Co-expression	Wang-Cheung-2015
KLK7	SERPINB5	0.00377082	Co-expression	Wang-Cheung-2015
KLK7	GPR87	0.00327203	Co-expression	Wang-Cheung-2015
KLK7	AGR2	0.00902511	Co-expression	Wang-Cheung-2015
LAMC2	TNS4	0.00756645	Co-expression	Wang-Cheung-2015
LAMC2	GJB3	0.00999136	Co-expression	Wang-Cheung-2015
LAMC2	ZBED2	0.00558889	Co-expression	Wang-Cheung-2015
LAMC2	CXCL5	0.00915719	Co-expression	Wang-Cheung-2015
LAMC2	WNT7A	0.00802816	Co-expression	Wang-Cheung-2015
LAMC2	IL1RN	0.00703246	Co-expression	Wang-Cheung-2015
LAMC2	ITGB8	0.008458	Co-expression	Wang-Cheung-2015
LAMC2	TGFB2	0.00890747	Co-expression	Wang-Cheung-2015
LAMC2	TRIM29	0.0102671	Co-expression	Wang-Cheung-2015
LAMC2	S100A14	0.00310121	Co-expression	Wang-Cheung-2015
LAMC2	PKP1	0.00782967	Co-expression	Wang-Cheung-2015
LAMC2	CA12	0.00915853	Co-expression	Wang-Cheung-2015
LAMC2	TFCP2L1	0.00724994	Co-expression	Wang-Cheung-2015
LAMC2	KRT16	0.00302421	Co-expression	Wang-Cheung-2015
LAMC2	LAMA3	0.00408925	Co-expression	Wang-Cheung-2015
LAMC2	KCNJ15	0.00635097	Co-expression	Wang-Cheung-2015
LAMC2	SERPINB5	0.00328415	Co-expression	Wang-Cheung-2015
LAMC2	GPR87	0.0030184	Co-expression	Wang-Cheung-2015
LAMC2	TSPAN1	0.00518054	Co-expression	Wang-Cheung-2015
MMP3	CRYBA2	0.00497706	Co-expression	Wang-Cheung-2015
MMP3	AHNAK2	0.00594452	Co-expression	Wang-Cheung-2015
MMP3	DKK1	0.00224528	Co-expression	Wang-Cheung-2015
KRT6A	GJB3	0.0106466	Co-expression	Wang-Cheung-2015
KRT6A	ZBED2	0.0060498	Co-expression	Wang-Cheung-2015
KRT6A	SLC6A14	0.00625557	Co-expression	Wang-Cheung-2015
KRT6A	WNT7A	0.0077469	Co-expression	Wang-Cheung-2015
KRT6A	IL1RN	0.00720317	Co-expression	Wang-Cheung-2015
KRT6A	ITGB8	0.00906472	Co-expression	Wang-Cheung-2015
KRT6A	TRIM29	0.0103305	Co-expression	Wang-Cheung-2015
KRT6A	SCEL	0.00544045	Co-expression	Wang-Cheung-2015
KRT6A	S100A14	0.0031265	Co-expression	Wang-Cheung-2015
KRT6A	PKP1	0.00784706	Co-expression	Wang-Cheung-2015
KRT6A	CA12	0.00804039	Co-expression	Wang-Cheung-2015
KRT6A	PTK6	0.00687074	Co-expression	Wang-Cheung-2015
KRT6A	KRT16	0.00321307	Co-expression	Wang-Cheung-2015
KRT6A	KLK8	0.00383914	Co-expression	Wang-Cheung-2015
KRT6A	NMU	0.00739743	Co-expression	Wang-Cheung-2015
KRT6A	LAMA3	0.00391459	Co-expression	Wang-Cheung-2015
KRT6A	KCNJ15	0.0065239	Co-expression	Wang-Cheung-2015
KRT6A	SPINK5	0.00526127	Co-expression	Wang-Cheung-2015
KRT6A	LY6D	0.00633561	Co-expression	Wang-Cheung-2015
KRT6A	SERPINB5	0.00333123	Co-expression	Wang-Cheung-2015
KRT6A	GPR87	0.00307567	Co-expression	Wang-Cheung-2015
KRT6A	TSPAN1	0.00564608	Co-expression	Wang-Cheung-2015
KRT6A	KLK7	0.00393722	Co-expression	Wang-Cheung-2015
KRT6A	LAMC2	0.00369357	Co-expression	Wang-Cheung-2015
CEACAM6	EHF	0.0145439	Co-expression	Wang-Cheung-2015
CEACAM6	SLC6A14	0.0124378	Co-expression	Wang-Cheung-2015
CEACAM6	KLK10	0.0136757	Co-expression	Wang-Cheung-2015
CEACAM6	CEACAM5	0.0148196	Co-expression	Wang-Cheung-2015
CEACAM6	CST6	0.011716	Co-expression	Wang-Cheung-2015
CEACAM6	SCEL	0.0107721	Co-expression	Wang-Cheung-2015
CEACAM6	S100A14	0.00487744	Co-expression	Wang-Cheung-2015
CEACAM6	SERPINB3	0.00994203	Co-expression	Wang-Cheung-2015
CEACAM6	C6orf15	0.0141997	Co-expression	Wang-Cheung-2015
CEACAM6	KRT16	0.00542701	Co-expression	Wang-Cheung-2015
CEACAM6	KLK8	0.00604962	Co-expression	Wang-Cheung-2015
CEACAM6	GABRP	0.0151601	Co-expression	Wang-Cheung-2015
CEACAM6	SPINK5	0.0107034	Co-expression	Wang-Cheung-2015
CEACAM6	LY6D	0.0103916	Co-expression	Wang-Cheung-2015
CEACAM6	SERPINB5	0.00496151	Co-expression	Wang-Cheung-2015
CEACAM6	GPR87	0.00436539	Co-expression	Wang-Cheung-2015
CEACAM6	AGR2	0.0125027	Co-expression	Wang-Cheung-2015
CEACAM6	KLK7	0.00750579	Co-expression	Wang-Cheung-2015
CEACAM6	KRT6A	0.00556071	Co-expression	Wang-Cheung-2015
SLC2A1	C3orf52	0.0213741	Co-expression	Wang-Cheung-2015
FABP4	DKK1	0.00417502	Co-expression	Wang-Cheung-2015
FABP4	SERPINB7	0.00598875	Co-expression	Wang-Cheung-2015
PCSK1	ZBED2	0.0129029	Co-expression	Wang-Cheung-2015
PCSK1	CA12	0.0311018	Co-expression	Wang-Cheung-2015
PCSK1	LAMA3	0.00898182	Co-expression	Wang-Cheung-2015
PCSK1	GPR87	0.00501753	Co-expression	Wang-Cheung-2015
PCSK1	LAMC2	0.00800063	Co-expression	Wang-Cheung-2015
MYO5C	OCLN	0.0313646	Co-expression	Wang-Cheung-2015
SPRR1B	EHF	0.0104048	Co-expression	Wang-Cheung-2015
SPRR1B	SLC6A14	0.0101837	Co-expression	Wang-Cheung-2015
SPRR1B	KLK10	0.0109313	Co-expression	Wang-Cheung-2015
SPRR1B	CEACAM5	0.0111333	Co-expression	Wang-Cheung-2015
SPRR1B	CST6	0.00929898	Co-expression	Wang-Cheung-2015
SPRR1B	IL1RN	0.0102038	Co-expression	Wang-Cheung-2015
SPRR1B	SCEL	0.00908664	Co-expression	Wang-Cheung-2015
SPRR1B	MUC16	0.00650917	Co-expression	Wang-Cheung-2015
SPRR1B	S100A14	0.00402333	Co-expression	Wang-Cheung-2015
SPRR1B	SERPINB3	0.00757185	Co-expression	Wang-Cheung-2015
SPRR1B	PTK6	0.00936754	Co-expression	Wang-Cheung-2015
SPRR1B	KRT16	0.00449628	Co-expression	Wang-Cheung-2015
SPRR1B	KLK8	0.00519014	Co-expression	Wang-Cheung-2015
SPRR1B	GABRP	0.0116929	Co-expression	Wang-Cheung-2015
SPRR1B	SPINK5	0.00896173	Co-expression	Wang-Cheung-2015
SPRR1B	LY6D	0.0103738	Co-expression	Wang-Cheung-2015
SPRR1B	SERPINB5	0.0041526	Co-expression	Wang-Cheung-2015
SPRR1B	GPR87	0.0037244	Co-expression	Wang-Cheung-2015
SPRR1B	TSPAN1	0.00703796	Co-expression	Wang-Cheung-2015
SPRR1B	KLK7	0.00603668	Co-expression	Wang-Cheung-2015
SPRR1B	KRT6A	0.00533746	Co-expression	Wang-Cheung-2015
SPRR1B	CEACAM6	0.00946999	Co-expression	Wang-Cheung-2015
SERPINB2	MMP3	0.00445177	Co-expression	Wang-Cheung-2015
BCAS1	DUOX2	0.0168252	Co-expression	Wang-Cheung-2015
CDH1	S100A14	0.00891267	Co-expression	Wang-Cheung-2015
CDH1	KRT16	0.00893108	Co-expression	Wang-Cheung-2015
CDH1	KLK8	0.0105394	Co-expression	Wang-Cheung-2015
CDH1	LAMA3	0.0111949	Co-expression	Wang-Cheung-2015
CDH1	IL22RA1	0.0188158	Co-expression	Wang-Cheung-2015
CDH1	SERPINB5	0.00929471	Co-expression	Wang-Cheung-2015
CDH1	GPR87	0.00817009	Co-expression	Wang-Cheung-2015
CDH1	KLK7	0.0110523	Co-expression	Wang-Cheung-2015
CDH1	LAMC2	0.00988074	Co-expression	Wang-Cheung-2015
CDH1	KRT6A	0.0104273	Co-expression	Wang-Cheung-2015
CDH1	SPRR1B	0.0132998	Co-expression	Wang-Cheung-2015
S100P	EHF	0.0130085	Co-expression	Wang-Cheung-2015
S100P	SLC6A14	0.011656	Co-expression	Wang-Cheung-2015
S100P	KLK10	0.0135568	Co-expression	Wang-Cheung-2015
S100P	CST6	0.0132193	Co-expression	Wang-Cheung-2015
S100P	SCEL	0.0101205	Co-expression	Wang-Cheung-2015
S100P	S100A14	0.00496054	Co-expression	Wang-Cheung-2015
S100P	SERPINB3	0.0106477	Co-expression	Wang-Cheung-2015
S100P	C6orf15	0.0159781	Co-expression	Wang-Cheung-2015
S100P	TFCP2L1	0.0119499	Co-expression	Wang-Cheung-2015
S100P	KRT16	0.00535019	Co-expression	Wang-Cheung-2015
S100P	KLK8	0.00576942	Co-expression	Wang-Cheung-2015
S100P	GABRP	0.0162239	Co-expression	Wang-Cheung-2015
S100P	SPINK5	0.00975487	Co-expression	Wang-Cheung-2015
S100P	IL22RA1	0.00738465	Co-expression	Wang-Cheung-2015
S100P	SERPINB5	0.00512882	Co-expression	Wang-Cheung-2015
S100P	GPR87	0.00431457	Co-expression	Wang-Cheung-2015
S100P	AGR2	0.0144801	Co-expression	Wang-Cheung-2015
S100P	KLK7	0.00740048	Co-expression	Wang-Cheung-2015
S100P	CEACAM6	0.0106813	Co-expression	Wang-Cheung-2015
S100P	SPRR1B	0.00772167	Co-expression	Wang-Cheung-2015
CXCL6	ZBED2	0.0100765	Co-expression	Wang-Cheung-2015
CXCL6	CXCL5	0.0182129	Co-expression	Wang-Cheung-2015
CXCL6	S100A14	0.00507351	Co-expression	Wang-Cheung-2015
CXCL6	CA12	0.0165755	Co-expression	Wang-Cheung-2015
CXCL6	KRT16	0.00484398	Co-expression	Wang-Cheung-2015
CXCL6	KLK8	0.006044	Co-expression	Wang-Cheung-2015
CXCL6	NMU	0.0117101	Co-expression	Wang-Cheung-2015
CXCL6	LAMA3	0.00633856	Co-expression	Wang-Cheung-2015
CXCL6	KCNJ15	0.013857	Co-expression	Wang-Cheung-2015
CXCL6	SERPINB5	0.00532754	Co-expression	Wang-Cheung-2015
CXCL6	GPR87	0.00481854	Co-expression	Wang-Cheung-2015
CXCL6	LAMC2	0.00588548	Co-expression	Wang-Cheung-2015
CXCL6	KRT6A	0.00624381	Co-expression	Wang-Cheung-2015
CXCL6	PCSK1	0.0128193	Co-expression	Wang-Cheung-2015
CCL20	MUC4	0.00612163	Co-expression	Wang-Cheung-2015
CCL20	POU2F3	0.00489033	Co-expression	Wang-Cheung-2015
CCL20	TMC5	0.00339134	Co-expression	Wang-Cheung-2015
CCL20	SLC6A20	0.00494309	Co-expression	Wang-Cheung-2015
CCL20	HTR1D	0.00317723	Co-expression	Wang-Cheung-2015
KRT13	ZBED2	0.00982794	Co-expression	Wang-Cheung-2015
KRT13	SLC6A14	0.013455	Co-expression	Wang-Cheung-2015
KRT13	FGF17	0.0114555	Co-expression	Wang-Cheung-2015
KRT13	SCEL	0.0118814	Co-expression	Wang-Cheung-2015
KRT13	MUC16	0.0107336	Co-expression	Wang-Cheung-2015
KRT13	S100A14	0.00437879	Co-expression	Wang-Cheung-2015
KRT13	SERPINB3	0.0084268	Co-expression	Wang-Cheung-2015
KRT13	PTK6	0.0136066	Co-expression	Wang-Cheung-2015
KRT13	KRT16	0.0051213	Co-expression	Wang-Cheung-2015
KRT13	KLK8	0.0062997	Co-expression	Wang-Cheung-2015
KRT13	SPINK5	0.0116599	Co-expression	Wang-Cheung-2015
KRT13	LY6D	0.0155093	Co-expression	Wang-Cheung-2015
KRT13	KLK7	0.00710433	Co-expression	Wang-Cheung-2015
KRT13	KRT6A	0.0068741	Co-expression	Wang-Cheung-2015
KRT13	CEACAM6	0.0116279	Co-expression	Wang-Cheung-2015
KRT13	SPRR1B	0.0116324	Co-expression	Wang-Cheung-2015
KRT13	CXCL6	0.0100146	Co-expression	Wang-Cheung-2015
DEFB1	SCEL	0.0129237	Co-expression	Wang-Cheung-2015
DEFB1	S100A14	0.00649772	Co-expression	Wang-Cheung-2015
DEFB1	SERPINB3	0.0134444	Co-expression	Wang-Cheung-2015
DEFB1	KRT16	0.00725394	Co-expression	Wang-Cheung-2015
DEFB1	KLK8	0.00829338	Co-expression	Wang-Cheung-2015
DEFB1	SPINK5	0.0131749	Co-expression	Wang-Cheung-2015
DEFB1	SERPINB5	0.00680957	Co-expression	Wang-Cheung-2015
DEFB1	GPR87	0.00583403	Co-expression	Wang-Cheung-2015
DEFB1	KLK7	0.00980562	Co-expression	Wang-Cheung-2015
DEFB1	KRT6A	0.00709172	Co-expression	Wang-Cheung-2015
DEFB1	CEACAM6	0.0139749	Co-expression	Wang-Cheung-2015
DEFB1	SPRR1B	0.0115785	Co-expression	Wang-Cheung-2015
DEFB1	S100P	0.0143899	Co-expression	Wang-Cheung-2015
ASAP2	SLC5A3	0.0173111	Co-expression	Wang-Cheung-2015
ASAP2	IGF2BP2	0.0149804	Co-expression	Wang-Cheung-2015
ASAP2	PDGFC	0.0187823	Co-expression	Wang-Cheung-2015
KLKB1	PIK3C2G	0.017078	Co-expression	Wang-Cheung-2015
KLKB1	CCL20	0.00439287	Co-expression	Wang-Cheung-2015
LCN2	TNS4	0.0108441	Co-expression	Wang-Cheung-2015
LCN2	EHF	0.0121338	Co-expression	Wang-Cheung-2015
LCN2	SLC6A14	0.00930749	Co-expression	Wang-Cheung-2015
LCN2	KLK10	0.0121362	Co-expression	Wang-Cheung-2015
LCN2	CEACAM5	0.0138025	Co-expression	Wang-Cheung-2015
LCN2	CST6	0.0101355	Co-expression	Wang-Cheung-2015
LCN2	SCEL	0.00868158	Co-expression	Wang-Cheung-2015
LCN2	S100A14	0.00459187	Co-expression	Wang-Cheung-2015
LCN2	SERPINB3	0.00890523	Co-expression	Wang-Cheung-2015
LCN2	C6orf15	0.0138036	Co-expression	Wang-Cheung-2015
LCN2	TFCP2L1	0.0115737	Co-expression	Wang-Cheung-2015
LCN2	KRT16	0.00483126	Co-expression	Wang-Cheung-2015
LCN2	KLK8	0.00519408	Co-expression	Wang-Cheung-2015
LCN2	GABRP	0.0130097	Co-expression	Wang-Cheung-2015
LCN2	SPINK5	0.00875285	Co-expression	Wang-Cheung-2015
LCN2	LY6D	0.00701806	Co-expression	Wang-Cheung-2015
LCN2	SERPINB5	0.00459941	Co-expression	Wang-Cheung-2015
LCN2	GPR87	0.00411238	Co-expression	Wang-Cheung-2015
LCN2	AGR2	0.0128381	Co-expression	Wang-Cheung-2015
LCN2	NFE2L3	0.00980547	Co-expression	Wang-Cheung-2015
LCN2	KLK7	0.00647702	Co-expression	Wang-Cheung-2015
LCN2	CEACAM6	0.00944056	Co-expression	Wang-Cheung-2015
LCN2	SPRR1B	0.00703515	Co-expression	Wang-Cheung-2015
LCN2	S100P	0.00958968	Co-expression	Wang-Cheung-2015
LCN2	DEFB1	0.0114742	Co-expression	Wang-Cheung-2015
ITGA6	GJB3	0.0133451	Co-expression	Wang-Cheung-2015
ITGA6	ZBED2	0.00729923	Co-expression	Wang-Cheung-2015
ITGA6	CXCL5	0.013242	Co-expression	Wang-Cheung-2015
ITGA6	IL1RN	0.00991131	Co-expression	Wang-Cheung-2015
ITGA6	ITGB8	0.0112332	Co-expression	Wang-Cheung-2015
ITGA6	S100A14	0.00395578	Co-expression	Wang-Cheung-2015
ITGA6	KRT16	0.0039614	Co-expression	Wang-Cheung-2015
ITGA6	KLK8	0.00486491	Co-expression	Wang-Cheung-2015
ITGA6	NMU	0.00991859	Co-expression	Wang-Cheung-2015
ITGA6	LAMA3	0.00498262	Co-expression	Wang-Cheung-2015
ITGA6	AKR1B10	0.00844075	Co-expression	Wang-Cheung-2015
ITGA6	SERPINB5	0.00427918	Co-expression	Wang-Cheung-2015
ITGA6	GPR87	0.00397708	Co-expression	Wang-Cheung-2015
ITGA6	LAMC2	0.00479356	Co-expression	Wang-Cheung-2015
ITGA6	KRT6A	0.00490249	Co-expression	Wang-Cheung-2015
ITGA6	PCSK1	0.00993813	Co-expression	Wang-Cheung-2015
ITGA6	CXCL6	0.00802544	Co-expression	Wang-Cheung-2015
GJB5	WNT7A	0.0225531	Co-expression	Wang-Cheung-2015
GJB5	S100A14	0.00752851	Co-expression	Wang-Cheung-2015
GJB5	SERPINB3	0.0128376	Co-expression	Wang-Cheung-2015
GJB5	CA12	0.0240798	Co-expression	Wang-Cheung-2015
GJB5	KRT16	0.00768743	Co-expression	Wang-Cheung-2015
GJB5	KLK8	0.00863179	Co-expression	Wang-Cheung-2015
GJB5	LAMA3	0.00892993	Co-expression	Wang-Cheung-2015
GJB5	SERPINB5	0.00795362	Co-expression	Wang-Cheung-2015
GJB5	GPR87	0.00688904	Co-expression	Wang-Cheung-2015
GJB5	AGR2	0.0190848	Co-expression	Wang-Cheung-2015
GJB5	KLK7	0.00961416	Co-expression	Wang-Cheung-2015
GJB5	LAMC2	0.00803455	Co-expression	Wang-Cheung-2015
GJB5	LCN2	0.0119003	Co-expression	Wang-Cheung-2015
LAMB3	TNS4	0.00656507	Co-expression	Wang-Cheung-2015
LAMB3	GJB3	0.00886042	Co-expression	Wang-Cheung-2015
LAMB3	ZBED2	0.00484343	Co-expression	Wang-Cheung-2015
LAMB3	OCLN	0.00504827	Co-expression	Wang-Cheung-2015
LAMB3	CXCL5	0.00768425	Co-expression	Wang-Cheung-2015
LAMB3	CEACAM5	0.00637066	Co-expression	Wang-Cheung-2015
LAMB3	WNT7A	0.00711646	Co-expression	Wang-Cheung-2015
LAMB3	ITGB8	0.00729722	Co-expression	Wang-Cheung-2015
LAMB3	TGFB2	0.00787412	Co-expression	Wang-Cheung-2015
LAMB3	TRIM29	0.00899552	Co-expression	Wang-Cheung-2015
LAMB3	S100A14	0.00279717	Co-expression	Wang-Cheung-2015
LAMB3	PKP1	0.00682646	Co-expression	Wang-Cheung-2015
LAMB3	CA12	0.00708461	Co-expression	Wang-Cheung-2015
LAMB3	PTK6	0.00448973	Co-expression	Wang-Cheung-2015
LAMB3	TFCP2L1	0.00655634	Co-expression	Wang-Cheung-2015
LAMB3	KRT16	0.00279077	Co-expression	Wang-Cheung-2015
LAMB3	KLK8	0.00321401	Co-expression	Wang-Cheung-2015
LAMB3	NMU	0.00607118	Co-expression	Wang-Cheung-2015
LAMB3	GABRP	0.00705609	Co-expression	Wang-Cheung-2015
LAMB3	LAMA3	0.00350235	Co-expression	Wang-Cheung-2015
LAMB3	LY6D	0.00397026	Co-expression	Wang-Cheung-2015
LAMB3	SERPINB5	0.00292201	Co-expression	Wang-Cheung-2015
LAMB3	GPR87	0.00271132	Co-expression	Wang-Cheung-2015
LAMB3	TSPAN1	0.00468647	Co-expression	Wang-Cheung-2015
LAMB3	KLK7	0.003335	Co-expression	Wang-Cheung-2015
LAMB3	LAMC2	0.00338152	Co-expression	Wang-Cheung-2015
LAMB3	KRT6A	0.00338524	Co-expression	Wang-Cheung-2015
LAMB3	PCSK1	0.00572109	Co-expression	Wang-Cheung-2015
LAMB3	SPRR1B	0.00393956	Co-expression	Wang-Cheung-2015
LAMB3	CDH1	0.00886967	Co-expression	Wang-Cheung-2015
LAMB3	CXCL6	0.00504538	Co-expression	Wang-Cheung-2015
LAMB3	DEFB1	0.00603391	Co-expression	Wang-Cheung-2015
LAMB3	LCN2	0.00421783	Co-expression	Wang-Cheung-2015
LAMB3	ITGA6	0.00420416	Co-expression	Wang-Cheung-2015
LAMB3	GJB5	0.00721137	Co-expression	Wang-Cheung-2015
DSG3	GJB3	0.00789329	Co-expression	Wang-Cheung-2015
DSG3	EHF	0.00556071	Co-expression	Wang-Cheung-2015
DSG3	ZBED2	0.00441247	Co-expression	Wang-Cheung-2015
DSG3	OCLN	0.00463824	Co-expression	Wang-Cheung-2015
DSG3	CXCL5	0.00710711	Co-expression	Wang-Cheung-2015
DSG3	SLC6A14	0.00517411	Co-expression	Wang-Cheung-2015
DSG3	KLK10	0.00622625	Co-expression	Wang-Cheung-2015
DSG3	CEACAM5	0.00620392	Co-expression	Wang-Cheung-2015
DSG3	IL1RN	0.00611032	Co-expression	Wang-Cheung-2015
DSG3	ITGB8	0.00665232	Co-expression	Wang-Cheung-2015
DSG3	TGFB2	0.00668203	Co-expression	Wang-Cheung-2015
DSG3	TRIM29	0.00821711	Co-expression	Wang-Cheung-2015
DSG3	SCEL	0.00451569	Co-expression	Wang-Cheung-2015
DSG3	S100A14	0.00258856	Co-expression	Wang-Cheung-2015
DSG3	PKP1	0.00626728	Co-expression	Wang-Cheung-2015
DSG3	SERPINB3	0.00412797	Co-expression	Wang-Cheung-2015
DSG3	C6orf15	0.00570133	Co-expression	Wang-Cheung-2015
DSG3	CA12	0.00628282	Co-expression	Wang-Cheung-2015
DSG3	PTK6	0.0046504	Co-expression	Wang-Cheung-2015
DSG3	TFCP2L1	0.00617134	Co-expression	Wang-Cheung-2015
DSG3	KRT16	0.00268321	Co-expression	Wang-Cheung-2015
DSG3	KLK8	0.00304463	Co-expression	Wang-Cheung-2015
DSG3	NMU	0.0056502	Co-expression	Wang-Cheung-2015
DSG3	GABRP	0.00691453	Co-expression	Wang-Cheung-2015
DSG3	LAMA3	0.00310137	Co-expression	Wang-Cheung-2015
DSG3	SPINK5	0.00430886	Co-expression	Wang-Cheung-2015
DSG3	LY6D	0.00426632	Co-expression	Wang-Cheung-2015
DSG3	SERPINB5	0.00272443	Co-expression	Wang-Cheung-2015
DSG3	GPR87	0.00246566	Co-expression	Wang-Cheung-2015
DSG3	AGR2	0.00517604	Co-expression	Wang-Cheung-2015
DSG3	TSPAN1	0.00426313	Co-expression	Wang-Cheung-2015
DSG3	KLK7	0.00333898	Co-expression	Wang-Cheung-2015
DSG3	LAMC2	0.00295904	Co-expression	Wang-Cheung-2015
DSG3	KRT6A	0.00309863	Co-expression	Wang-Cheung-2015
DSG3	CEACAM6	0.00461519	Co-expression	Wang-Cheung-2015
DSG3	SPRR1B	0.00398539	Co-expression	Wang-Cheung-2015
DSG3	CDH1	0.00840192	Co-expression	Wang-Cheung-2015
DSG3	S100P	0.00429425	Co-expression	Wang-Cheung-2015
DSG3	CXCL6	0.00461453	Co-expression	Wang-Cheung-2015
DSG3	KRT13	0.00472883	Co-expression	Wang-Cheung-2015
DSG3	DEFB1	0.0058545	Co-expression	Wang-Cheung-2015
DSG3	LCN2	0.00414461	Co-expression	Wang-Cheung-2015
DSG3	ITGA6	0.00385169	Co-expression	Wang-Cheung-2015
DSG3	GJB5	0.00659779	Co-expression	Wang-Cheung-2015
DSG3	LAMB3	0.00267219	Co-expression	Wang-Cheung-2015
FGFBP1	GJB3	0.0108622	Co-expression	Wang-Cheung-2015
FGFBP1	ZBED2	0.00651823	Co-expression	Wang-Cheung-2015
FGFBP1	CXCL5	0.00950308	Co-expression	Wang-Cheung-2015
FGFBP1	WNT7A	0.00812728	Co-expression	Wang-Cheung-2015
FGFBP1	IL1RN	0.00790721	Co-expression	Wang-Cheung-2015
FGFBP1	TRIM29	0.0104204	Co-expression	Wang-Cheung-2015
FGFBP1	S100A14	0.00328924	Co-expression	Wang-Cheung-2015
FGFBP1	PKP1	0.00827253	Co-expression	Wang-Cheung-2015
FGFBP1	CA12	0.0101742	Co-expression	Wang-Cheung-2015
FGFBP1	PTK6	0.00591258	Co-expression	Wang-Cheung-2015
FGFBP1	KRT16	0.00319265	Co-expression	Wang-Cheung-2015
FGFBP1	KLK8	0.00394471	Co-expression	Wang-Cheung-2015
FGFBP1	NMU	0.00787299	Co-expression	Wang-Cheung-2015
FGFBP1	LAMA3	0.00431457	Co-expression	Wang-Cheung-2015
FGFBP1	KCNJ15	0.00710721	Co-expression	Wang-Cheung-2015
FGFBP1	LY6D	0.00528852	Co-expression	Wang-Cheung-2015
FGFBP1	SERPINB5	0.00346877	Co-expression	Wang-Cheung-2015
FGFBP1	GPR87	0.00314934	Co-expression	Wang-Cheung-2015
FGFBP1	TSPAN1	0.00526	Co-expression	Wang-Cheung-2015
FGFBP1	LAMC2	0.00399183	Co-expression	Wang-Cheung-2015
FGFBP1	KRT6A	0.00413258	Co-expression	Wang-Cheung-2015
FGFBP1	PCSK1	0.00853999	Co-expression	Wang-Cheung-2015
FGFBP1	SPRR1B	0.00494933	Co-expression	Wang-Cheung-2015
FGFBP1	CDH1	0.0106201	Co-expression	Wang-Cheung-2015
FGFBP1	CXCL6	0.00678995	Co-expression	Wang-Cheung-2015
FGFBP1	KRT13	0.00631044	Co-expression	Wang-Cheung-2015
FGFBP1	ITGA6	0.00506257	Co-expression	Wang-Cheung-2015
FGFBP1	LAMB3	0.00341837	Co-expression	Wang-Cheung-2015
FGFBP1	DSG3	0.00313358	Co-expression	Wang-Cheung-2015
TNNT1	SERPINB3	0.00908522	Co-expression	Wang-Cheung-2015
TNNT1	MMP3	0.00591285	Co-expression	Wang-Cheung-2015
TNNT1	SERPINB2	0.00864354	Co-expression	Wang-Cheung-2015
TNNT1	S100P	0.0102835	Co-expression	Wang-Cheung-2015
S100A2	TNS4	0.00599274	Co-expression	Wang-Cheung-2015
S100A2	GJB3	0.00918989	Co-expression	Wang-Cheung-2015
S100A2	ZBED2	0.00522493	Co-expression	Wang-Cheung-2015
S100A2	OCLN	0.00489274	Co-expression	Wang-Cheung-2015
S100A2	CXCL5	0.00821061	Co-expression	Wang-Cheung-2015
S100A2	WNT7A	0.007214	Co-expression	Wang-Cheung-2015
S100A2	ITGB8	0.0068875	Co-expression	Wang-Cheung-2015
S100A2	TGFB2	0.00779389	Co-expression	Wang-Cheung-2015
S100A2	TRIM29	0.00906642	Co-expression	Wang-Cheung-2015
S100A2	S100A14	0.00278697	Co-expression	Wang-Cheung-2015
S100A2	PKP1	0.00687371	Co-expression	Wang-Cheung-2015
S100A2	CA12	0.00769314	Co-expression	Wang-Cheung-2015
S100A2	TFCP2L1	0.00627179	Co-expression	Wang-Cheung-2015
S100A2	KRT16	0.00271564	Co-expression	Wang-Cheung-2015
S100A2	KLK8	0.00330337	Co-expression	Wang-Cheung-2015
S100A2	NMU	0.00649762	Co-expression	Wang-Cheung-2015
S100A2	LAMA3	0.0035573	Co-expression	Wang-Cheung-2015
S100A2	KCNJ15	0.00585393	Co-expression	Wang-Cheung-2015
S100A2	SERPINB5	0.00297694	Co-expression	Wang-Cheung-2015
S100A2	GPR87	0.00274986	Co-expression	Wang-Cheung-2015
S100A2	TSPAN1	0.00451909	Co-expression	Wang-Cheung-2015
S100A2	LAMC2	0.00344347	Co-expression	Wang-Cheung-2015
S100A2	KRT6A	0.00342282	Co-expression	Wang-Cheung-2015
S100A2	PCSK1	0.00673423	Co-expression	Wang-Cheung-2015
S100A2	CDH1	0.00877075	Co-expression	Wang-Cheung-2015
S100A2	CXCL6	0.00552315	Co-expression	Wang-Cheung-2015
S100A2	KRT13	0.00449166	Co-expression	Wang-Cheung-2015
S100A2	ITGA6	0.00442479	Co-expression	Wang-Cheung-2015
S100A2	GJB5	0.00700469	Co-expression	Wang-Cheung-2015
S100A2	LAMB3	0.00299491	Co-expression	Wang-Cheung-2015
S100A2	DSG3	0.00265629	Co-expression	Wang-Cheung-2015
S100A2	FGFBP1	0.00368925	Co-expression	Wang-Cheung-2015
SFN	TNS4	0.00594491	Co-expression	Wang-Cheung-2015
SFN	GJB3	0.00868841	Co-expression	Wang-Cheung-2015
SFN	ZBED2	0.00477059	Co-expression	Wang-Cheung-2015
SFN	OCLN	0.00491141	Co-expression	Wang-Cheung-2015
SFN	CXCL5	0.0079328	Co-expression	Wang-Cheung-2015
SFN	KLK10	0.00629119	Co-expression	Wang-Cheung-2015
SFN	WNT7A	0.0069975	Co-expression	Wang-Cheung-2015
SFN	ITGB8	0.00677965	Co-expression	Wang-Cheung-2015
SFN	TGFB2	0.00742913	Co-expression	Wang-Cheung-2015
SFN	TRIM29	0.00883183	Co-expression	Wang-Cheung-2015
SFN	S100A14	0.00274314	Co-expression	Wang-Cheung-2015
SFN	PKP1	0.0066974	Co-expression	Wang-Cheung-2015
SFN	CA12	0.00719921	Co-expression	Wang-Cheung-2015
SFN	PTK6	0.00431309	Co-expression	Wang-Cheung-2015
SFN	TFCP2L1	0.00633156	Co-expression	Wang-Cheung-2015
SFN	KRT16	0.00272633	Co-expression	Wang-Cheung-2015
SFN	KLK8	0.00320283	Co-expression	Wang-Cheung-2015
SFN	NMU	0.00601902	Co-expression	Wang-Cheung-2015
SFN	GABRP	0.00680538	Co-expression	Wang-Cheung-2015
SFN	LAMA3	0.00339383	Co-expression	Wang-Cheung-2015
SFN	SERPINB5	0.00292429	Co-expression	Wang-Cheung-2015
SFN	GPR87	0.00267642	Co-expression	Wang-Cheung-2015
SFN	TSPAN1	0.0043452	Co-expression	Wang-Cheung-2015
SFN	KLK7	0.0032289	Co-expression	Wang-Cheung-2015
SFN	LAMC2	0.00331089	Co-expression	Wang-Cheung-2015
SFN	KRT6A	0.00325393	Co-expression	Wang-Cheung-2015
SFN	CDH1	0.00857506	Co-expression	Wang-Cheung-2015
SFN	CXCL6	0.00506345	Co-expression	Wang-Cheung-2015
SFN	LCN2	0.00403477	Co-expression	Wang-Cheung-2015
SFN	ITGA6	0.00414911	Co-expression	Wang-Cheung-2015
SFN	GJB5	0.00705678	Co-expression	Wang-Cheung-2015
SFN	LAMB3	0.00288498	Co-expression	Wang-Cheung-2015
SFN	DSG3	0.00258968	Co-expression	Wang-Cheung-2015
SFN	FGFBP1	0.0034277	Co-expression	Wang-Cheung-2015
SFN	S100A2	0.00295173	Co-expression	Wang-Cheung-2015
CHST4	SLC9A2	0.0145292	Co-expression	Wang-Cheung-2015
CHST4	CCL20	0.00385561	Co-expression	Wang-Cheung-2015
APOBEC1	SLC6A20	0.0298154	Co-expression	Wang-Cheung-2015
CHGB	FGF17	0.0122841	Co-expression	Wang-Cheung-2015
CHGB	CCL20	0.00278361	Co-expression	Wang-Cheung-2015
SOX21	TMC5	0.00986788	Co-expression	Wang-Cheung-2015
SOX21	OASL	0.0154201	Co-expression	Wang-Cheung-2015
GJB4	PRSS21	0.0285356	Co-expression	Wang-Cheung-2015
SELP	CHST4	0.012733	Co-expression	Wang-Cheung-2015
COL17A1	GJB3	0.0121679	Co-expression	Wang-Cheung-2015
COL17A1	ZBED2	0.0069385	Co-expression	Wang-Cheung-2015
COL17A1	WNT7A	0.0101329	Co-expression	Wang-Cheung-2015
COL17A1	ITGB8	0.0111356	Co-expression	Wang-Cheung-2015
COL17A1	TGFB2	0.0111687	Co-expression	Wang-Cheung-2015
COL17A1	TRIM29	0.0125508	Co-expression	Wang-Cheung-2015
COL17A1	S100A14	0.0037568	Co-expression	Wang-Cheung-2015
COL17A1	PKP1	0.00936682	Co-expression	Wang-Cheung-2015
COL17A1	CA12	0.0104547	Co-expression	Wang-Cheung-2015
COL17A1	PTK6	0.00695482	Co-expression	Wang-Cheung-2015
COL17A1	KRT16	0.00363033	Co-expression	Wang-Cheung-2015
COL17A1	KLK8	0.00445509	Co-expression	Wang-Cheung-2015
COL17A1	NMU	0.0090646	Co-expression	Wang-Cheung-2015
COL17A1	LAMA3	0.00488064	Co-expression	Wang-Cheung-2015
COL17A1	SERPINB5	0.00400042	Co-expression	Wang-Cheung-2015
COL17A1	GPR87	0.00366023	Co-expression	Wang-Cheung-2015
COL17A1	TSPAN1	0.00622704	Co-expression	Wang-Cheung-2015
COL17A1	LAMC2	0.00476359	Co-expression	Wang-Cheung-2015
COL17A1	KRT6A	0.0046928	Co-expression	Wang-Cheung-2015
COL17A1	PCSK1	0.00929105	Co-expression	Wang-Cheung-2015
COL17A1	CDH1	0.0122579	Co-expression	Wang-Cheung-2015
COL17A1	CXCL6	0.00721501	Co-expression	Wang-Cheung-2015
COL17A1	ITGA6	0.0061414	Co-expression	Wang-Cheung-2015
COL17A1	LAMB3	0.00413938	Co-expression	Wang-Cheung-2015
COL17A1	DSG3	0.00360509	Co-expression	Wang-Cheung-2015
COL17A1	FGFBP1	0.00497798	Co-expression	Wang-Cheung-2015
COL17A1	S100A2	0.0042677	Co-expression	Wang-Cheung-2015
COL17A1	SFN	0.00402568	Co-expression	Wang-Cheung-2015
SLPI	EHF	0.0106066	Co-expression	Wang-Cheung-2015
SLPI	SLC6A14	0.00981503	Co-expression	Wang-Cheung-2015
SLPI	KLK10	0.0107931	Co-expression	Wang-Cheung-2015
SLPI	CEACAM5	0.0107457	Co-expression	Wang-Cheung-2015
SLPI	CST6	0.00945875	Co-expression	Wang-Cheung-2015
SLPI	IL1RN	0.00909561	Co-expression	Wang-Cheung-2015
SLPI	SCEL	0.00839361	Co-expression	Wang-Cheung-2015
SLPI	S100A14	0.00393613	Co-expression	Wang-Cheung-2015
SLPI	PKP1	0.00943871	Co-expression	Wang-Cheung-2015
SLPI	SERPINB3	0.00781548	Co-expression	Wang-Cheung-2015
SLPI	C6orf15	0.0102469	Co-expression	Wang-Cheung-2015
SLPI	PTK6	0.00696975	Co-expression	Wang-Cheung-2015
SLPI	KRT16	0.00433443	Co-expression	Wang-Cheung-2015
SLPI	KLK8	0.00482701	Co-expression	Wang-Cheung-2015
SLPI	GABRP	0.0115588	Co-expression	Wang-Cheung-2015
SLPI	SPINK5	0.00818647	Co-expression	Wang-Cheung-2015
SLPI	LY6D	0.00807315	Co-expression	Wang-Cheung-2015
SLPI	SERPINB5	0.00410537	Co-expression	Wang-Cheung-2015
SLPI	GPR87	0.00355541	Co-expression	Wang-Cheung-2015
SLPI	AGR2	0.00908919	Co-expression	Wang-Cheung-2015
SLPI	KLK7	0.00586828	Co-expression	Wang-Cheung-2015
SLPI	KRT6A	0.00456648	Co-expression	Wang-Cheung-2015
SLPI	CEACAM6	0.00867498	Co-expression	Wang-Cheung-2015
SLPI	SPRR1B	0.00730219	Co-expression	Wang-Cheung-2015
SLPI	CDH1	0.0123731	Co-expression	Wang-Cheung-2015
SLPI	S100P	0.00813222	Co-expression	Wang-Cheung-2015
SLPI	KRT13	0.0092884	Co-expression	Wang-Cheung-2015
SLPI	DEFB1	0.0108213	Co-expression	Wang-Cheung-2015
SLPI	LCN2	0.00712527	Co-expression	Wang-Cheung-2015
SLPI	GJB5	0.0101414	Co-expression	Wang-Cheung-2015
SLPI	DSG3	0.00369421	Co-expression	Wang-Cheung-2015
PPARG	ADM	0.00872246	Co-expression	Wang-Cheung-2015
PPARG	GPX3	0.0078356	Co-expression	Wang-Cheung-2015
KLK6	OCLN	0.0119241	Co-expression	Wang-Cheung-2015
KLK6	SLC6A14	0.0127519	Co-expression	Wang-Cheung-2015
KLK6	S100A14	0.00510611	Co-expression	Wang-Cheung-2015
KLK6	PTK6	0.0137231	Co-expression	Wang-Cheung-2015
KLK6	KRT16	0.0053733	Co-expression	Wang-Cheung-2015
KLK6	KLK8	0.00633348	Co-expression	Wang-Cheung-2015
KLK6	LAMA3	0.00612374	Co-expression	Wang-Cheung-2015
KLK6	SPINK5	0.00934653	Co-expression	Wang-Cheung-2015
KLK6	IL22RA1	0.0100671	Co-expression	Wang-Cheung-2015
KLK6	LY6D	0.0105376	Co-expression	Wang-Cheung-2015
KLK6	SERPINB5	0.00522473	Co-expression	Wang-Cheung-2015
KLK6	GPR87	0.00497559	Co-expression	Wang-Cheung-2015
KLK6	KLK7	0.00697568	Co-expression	Wang-Cheung-2015
KLK6	LAMC2	0.00597722	Co-expression	Wang-Cheung-2015
KLK6	KRT6A	0.00664339	Co-expression	Wang-Cheung-2015
KLK6	SPRR1B	0.00873286	Co-expression	Wang-Cheung-2015
KLK6	TNNT3	0.0102107	Co-expression	Wang-Cheung-2015
KLK6	LAMB3	0.00551154	Co-expression	Wang-Cheung-2015
KLK6	DSG3	0.00512236	Co-expression	Wang-Cheung-2015
KLK6	FGFBP1	0.00652956	Co-expression	Wang-Cheung-2015
KLK6	S100A2	0.00542578	Co-expression	Wang-Cheung-2015
KLK6	SFN	0.00522742	Co-expression	Wang-Cheung-2015
KLK6	SLPI	0.007733	Co-expression	Wang-Cheung-2015
CYP4F12	GADD45G	0.0141743	Co-expression	Wang-Cheung-2015
CDH3	TNS4	0.00646887	Co-expression	Wang-Cheung-2015
CDH3	GJB3	0.00933864	Co-expression	Wang-Cheung-2015
CDH3	ZBED2	0.00508322	Co-expression	Wang-Cheung-2015
CDH3	CXCL5	0.00837304	Co-expression	Wang-Cheung-2015
CDH3	WNT7A	0.00753977	Co-expression	Wang-Cheung-2015
CDH3	ITGB8	0.00770263	Co-expression	Wang-Cheung-2015
CDH3	TGFB2	0.00831858	Co-expression	Wang-Cheung-2015
CDH3	TRIM29	0.00937826	Co-expression	Wang-Cheung-2015
CDH3	S100A14	0.00293204	Co-expression	Wang-Cheung-2015
CDH3	PKP1	0.00703031	Co-expression	Wang-Cheung-2015
CDH3	CA12	0.00783965	Co-expression	Wang-Cheung-2015
CDH3	TFCP2L1	0.00721325	Co-expression	Wang-Cheung-2015
CDH3	KRT16	0.0028633	Co-expression	Wang-Cheung-2015
CDH3	KLK8	0.0034704	Co-expression	Wang-Cheung-2015
CDH3	NMU	0.00654751	Co-expression	Wang-Cheung-2015
CDH3	LAMA3	0.00372525	Co-expression	Wang-Cheung-2015
CDH3	SERPINB5	0.00310733	Co-expression	Wang-Cheung-2015
CDH3	GPR87	0.00287406	Co-expression	Wang-Cheung-2015
CDH3	TSPAN1	0.00446713	Co-expression	Wang-Cheung-2015
CDH3	LAMC2	0.00363706	Co-expression	Wang-Cheung-2015
CDH3	KRT6A	0.00344584	Co-expression	Wang-Cheung-2015
CDH3	PCSK1	0.00701991	Co-expression	Wang-Cheung-2015
CDH3	CDH1	0.00952127	Co-expression	Wang-Cheung-2015
CDH3	CXCL6	0.00516483	Co-expression	Wang-Cheung-2015
CDH3	ITGA6	0.0045182	Co-expression	Wang-Cheung-2015
CDH3	GJB5	0.00758003	Co-expression	Wang-Cheung-2015
CDH3	LAMB3	0.00313296	Co-expression	Wang-Cheung-2015
CDH3	DSG3	0.00277892	Co-expression	Wang-Cheung-2015
CDH3	FGFBP1	0.00359942	Co-expression	Wang-Cheung-2015
CDH3	S100A2	0.00315698	Co-expression	Wang-Cheung-2015
CDH3	SFN	0.00308032	Co-expression	Wang-Cheung-2015
CDH3	COL17A1	0.00439889	Co-expression	Wang-Cheung-2015
CDH3	KLK6	0.00559828	Co-expression	Wang-Cheung-2015
CDC6	PPP1R1A	0.00626166	Co-expression	Wang-Cheung-2015
KRT6B	TNS4	0.00642924	Co-expression	Wang-Cheung-2015
KRT6B	GJB3	0.00843999	Co-expression	Wang-Cheung-2015
KRT6B	EHF	0.00601823	Co-expression	Wang-Cheung-2015
KRT6B	ZBED2	0.00430183	Co-expression	Wang-Cheung-2015
KRT6B	CXCL5	0.00821809	Co-expression	Wang-Cheung-2015
KRT6B	SLC6A14	0.0053982	Co-expression	Wang-Cheung-2015
KRT6B	KLK10	0.00731849	Co-expression	Wang-Cheung-2015
KRT6B	CEACAM5	0.00656679	Co-expression	Wang-Cheung-2015
KRT6B	WNT7A	0.00657609	Co-expression	Wang-Cheung-2015
KRT6B	CST6	0.00575396	Co-expression	Wang-Cheung-2015
KRT6B	IL1RN	0.00623172	Co-expression	Wang-Cheung-2015
KRT6B	ITGB8	0.00696087	Co-expression	Wang-Cheung-2015
KRT6B	TRIM29	0.00878385	Co-expression	Wang-Cheung-2015
KRT6B	SCEL	0.00463103	Co-expression	Wang-Cheung-2015
KRT6B	S100A14	0.00291136	Co-expression	Wang-Cheung-2015
KRT6B	PKP1	0.00703151	Co-expression	Wang-Cheung-2015
KRT6B	SERPINB3	0.00487296	Co-expression	Wang-Cheung-2015
KRT6B	C6orf15	0.00670803	Co-expression	Wang-Cheung-2015
KRT6B	CA12	0.00726022	Co-expression	Wang-Cheung-2015
KRT6B	PTK6	0.00473559	Co-expression	Wang-Cheung-2015
KRT6B	TFCP2L1	0.00699819	Co-expression	Wang-Cheung-2015
KRT6B	KRT16	0.00297658	Co-expression	Wang-Cheung-2015
KRT6B	KLK8	0.00336396	Co-expression	Wang-Cheung-2015
KRT6B	NMU	0.00608678	Co-expression	Wang-Cheung-2015
KRT6B	GABRP	0.00780898	Co-expression	Wang-Cheung-2015
KRT6B	LAMA3	0.00346512	Co-expression	Wang-Cheung-2015
KRT6B	AKR1B10	0.00510204	Co-expression	Wang-Cheung-2015
KRT6B	SPINK5	0.00456221	Co-expression	Wang-Cheung-2015
KRT6B	SERPINB5	0.00311548	Co-expression	Wang-Cheung-2015
KRT6B	GPR87	0.00269461	Co-expression	Wang-Cheung-2015
KRT6B	AGR2	0.0064692	Co-expression	Wang-Cheung-2015
KRT6B	TSPAN1	0.00427165	Co-expression	Wang-Cheung-2015
KRT6B	KLK7	0.00367501	Co-expression	Wang-Cheung-2015
KRT6B	LAMC2	0.00321692	Co-expression	Wang-Cheung-2015
KRT6B	KRT6A	0.00318209	Co-expression	Wang-Cheung-2015
KRT6B	CEACAM6	0.00489925	Co-expression	Wang-Cheung-2015
KRT6B	SPRR1B	0.00405549	Co-expression	Wang-Cheung-2015
KRT6B	CDH1	0.00920704	Co-expression	Wang-Cheung-2015
KRT6B	S100P	0.00499915	Co-expression	Wang-Cheung-2015
KRT6B	CXCL6	0.00485962	Co-expression	Wang-Cheung-2015
KRT6B	DEFB1	0.00677052	Co-expression	Wang-Cheung-2015
KRT6B	LCN2	0.00461106	Co-expression	Wang-Cheung-2015
KRT6B	ITGA6	0.00401416	Co-expression	Wang-Cheung-2015
KRT6B	GJB5	0.00775896	Co-expression	Wang-Cheung-2015
KRT6B	LAMB3	0.00284918	Co-expression	Wang-Cheung-2015
KRT6B	DSG3	0.0026486	Co-expression	Wang-Cheung-2015
KRT6B	FGFBP1	0.00330323	Co-expression	Wang-Cheung-2015
KRT6B	S100A2	0.00282428	Co-expression	Wang-Cheung-2015
KRT6B	SFN	0.00281402	Co-expression	Wang-Cheung-2015
KRT6B	COL17A1	0.00384377	Co-expression	Wang-Cheung-2015
KRT6B	SLPI	0.00397293	Co-expression	Wang-Cheung-2015
KRT6B	KLK6	0.00512853	Co-expression	Wang-Cheung-2015
KRT6B	CDH3	0.00303949	Co-expression	Wang-Cheung-2015
KRT14	TNS4	0.00558541	Co-expression	Wang-Cheung-2015
KRT14	GJB3	0.00835163	Co-expression	Wang-Cheung-2015
KRT14	ZBED2	0.00476404	Co-expression	Wang-Cheung-2015
KRT14	OCLN	0.00467565	Co-expression	Wang-Cheung-2015
KRT14	CXCL5	0.0071989	Co-expression	Wang-Cheung-2015
KRT14	WNT7A	0.00650808	Co-expression	Wang-Cheung-2015
KRT14	ITGB8	0.00666886	Co-expression	Wang-Cheung-2015
KRT14	TGFB2	0.00732344	Co-expression	Wang-Cheung-2015
KRT14	TRIM29	0.00848072	Co-expression	Wang-Cheung-2015
KRT14	S100A14	0.00253951	Co-expression	Wang-Cheung-2015
KRT14	PKP1	0.00618714	Co-expression	Wang-Cheung-2015
KRT14	CA12	0.00643805	Co-expression	Wang-Cheung-2015
KRT14	PTK6	0.00432929	Co-expression	Wang-Cheung-2015
KRT14	TFCP2L1	0.00572487	Co-expression	Wang-Cheung-2015
KRT14	KRT16	0.00254288	Co-expression	Wang-Cheung-2015
KRT14	KLK8	0.00303292	Co-expression	Wang-Cheung-2015
KRT14	NMU	0.00573245	Co-expression	Wang-Cheung-2015
KRT14	GABRP	0.00629089	Co-expression	Wang-Cheung-2015
KRT14	LAMA3	0.00315061	Co-expression	Wang-Cheung-2015
KRT14	KCNJ15	0.00517931	Co-expression	Wang-Cheung-2015
KRT14	LY6D	0.00391133	Co-expression	Wang-Cheung-2015
KRT14	SERPINB5	0.00271533	Co-expression	Wang-Cheung-2015
KRT14	GPR87	0.00252753	Co-expression	Wang-Cheung-2015
KRT14	TSPAN1	0.00426326	Co-expression	Wang-Cheung-2015
KRT14	NFE2L3	0.0050593	Co-expression	Wang-Cheung-2015
KRT14	KLK7	0.00302617	Co-expression	Wang-Cheung-2015
KRT14	LAMC2	0.00309869	Co-expression	Wang-Cheung-2015
KRT14	KRT6A	0.00317145	Co-expression	Wang-Cheung-2015
KRT14	PCSK1	0.00548877	Co-expression	Wang-Cheung-2015
KRT14	SPRR1B	0.00369716	Co-expression	Wang-Cheung-2015
KRT14	CDH1	0.00798636	Co-expression	Wang-Cheung-2015
KRT14	CXCL6	0.00485549	Co-expression	Wang-Cheung-2015
KRT14	KRT13	0.00436995	Co-expression	Wang-Cheung-2015
KRT14	ITGA6	0.00400842	Co-expression	Wang-Cheung-2015
KRT14	GJB5	0.0064629	Co-expression	Wang-Cheung-2015
KRT14	LAMB3	0.00275219	Co-expression	Wang-Cheung-2015
KRT14	DSG3	0.00247648	Co-expression	Wang-Cheung-2015
KRT14	FGFBP1	0.00327972	Co-expression	Wang-Cheung-2015
KRT14	S100A2	0.00281767	Co-expression	Wang-Cheung-2015
KRT14	SFN	0.00268515	Co-expression	Wang-Cheung-2015
KRT14	COL17A1	0.00385412	Co-expression	Wang-Cheung-2015
KRT14	SLPI	0.00335036	Co-expression	Wang-Cheung-2015
KRT14	KLK6	0.00508913	Co-expression	Wang-Cheung-2015
KRT14	CDH3	0.00287639	Co-expression	Wang-Cheung-2015
KRT14	KRT6B	0.00257481	Co-expression	Wang-Cheung-2015
PI3	EHF	0.0132598	Co-expression	Wang-Cheung-2015
PI3	SLC6A14	0.0108071	Co-expression	Wang-Cheung-2015
PI3	KLK10	0.0134096	Co-expression	Wang-Cheung-2015
PI3	CEACAM5	0.0118355	Co-expression	Wang-Cheung-2015
PI3	CST6	0.0123093	Co-expression	Wang-Cheung-2015
PI3	SCEL	0.00916613	Co-expression	Wang-Cheung-2015
PI3	S100A14	0.00479493	Co-expression	Wang-Cheung-2015
PI3	SERPINB3	0.0101967	Co-expression	Wang-Cheung-2015
PI3	C6orf15	0.0152105	Co-expression	Wang-Cheung-2015
PI3	TFCP2L1	0.0115604	Co-expression	Wang-Cheung-2015
PI3	KRT16	0.00514599	Co-expression	Wang-Cheung-2015
PI3	KLK8	0.0055327	Co-expression	Wang-Cheung-2015
PI3	GABRP	0.0148511	Co-expression	Wang-Cheung-2015
PI3	SPINK5	0.00918803	Co-expression	Wang-Cheung-2015
PI3	SERPINB5	0.00498722	Co-expression	Wang-Cheung-2015
PI3	GPR87	0.00409066	Co-expression	Wang-Cheung-2015
PI3	AGR2	0.0138674	Co-expression	Wang-Cheung-2015
PI3	KLK7	0.00701554	Co-expression	Wang-Cheung-2015
PI3	CEACAM6	0.00985872	Co-expression	Wang-Cheung-2015
PI3	SPRR1B	0.00729142	Co-expression	Wang-Cheung-2015
PI3	S100P	0.0107887	Co-expression	Wang-Cheung-2015
PI3	DEFB1	0.0130983	Co-expression	Wang-Cheung-2015
PI3	LCN2	0.00898945	Co-expression	Wang-Cheung-2015
PI3	GJB5	0.0129726	Co-expression	Wang-Cheung-2015
PI3	DSG3	0.00407047	Co-expression	Wang-Cheung-2015
PI3	TNNT1	0.00919519	Co-expression	Wang-Cheung-2015
PI3	SLPI	0.00768195	Co-expression	Wang-Cheung-2015
PI3	KRT6B	0.00488137	Co-expression	Wang-Cheung-2015
KRT5	GJB3	0.00879326	Co-expression	Wang-Cheung-2015
KRT5	ZBED2	0.00486525	Co-expression	Wang-Cheung-2015
KRT5	OCLN	0.0050135	Co-expression	Wang-Cheung-2015
KRT5	CXCL5	0.00773524	Co-expression	Wang-Cheung-2015
KRT5	KLK10	0.00611943	Co-expression	Wang-Cheung-2015
KRT5	WNT7A	0.00674395	Co-expression	Wang-Cheung-2015
KRT5	ITGB8	0.00702374	Co-expression	Wang-Cheung-2015
KRT5	TGFB2	0.00765807	Co-expression	Wang-Cheung-2015
KRT5	TRIM29	0.00879386	Co-expression	Wang-Cheung-2015
KRT5	S100A14	0.00266612	Co-expression	Wang-Cheung-2015
KRT5	PKP1	0.00643427	Co-expression	Wang-Cheung-2015
KRT5	CA12	0.00678312	Co-expression	Wang-Cheung-2015
KRT5	PTK6	0.00459085	Co-expression	Wang-Cheung-2015
KRT5	TFCP2L1	0.00622953	Co-expression	Wang-Cheung-2015
KRT5	KRT16	0.00265254	Co-expression	Wang-Cheung-2015
KRT5	KLK8	0.00321659	Co-expression	Wang-Cheung-2015
KRT5	NMU	0.00621418	Co-expression	Wang-Cheung-2015
KRT5	LAMA3	0.00330926	Co-expression	Wang-Cheung-2015
KRT5	KCNJ15	0.00533834	Co-expression	Wang-Cheung-2015
KRT5	LY6D	0.00381867	Co-expression	Wang-Cheung-2015
KRT5	SERPINB5	0.00288024	Co-expression	Wang-Cheung-2015
KRT5	GPR87	0.00264615	Co-expression	Wang-Cheung-2015
KRT5	TSPAN1	0.00426667	Co-expression	Wang-Cheung-2015
KRT5	KLK7	0.00312206	Co-expression	Wang-Cheung-2015
KRT5	LAMC2	0.00324984	Co-expression	Wang-Cheung-2015
KRT5	KRT6A	0.00328282	Co-expression	Wang-Cheung-2015
KRT5	PCSK1	0.00576402	Co-expression	Wang-Cheung-2015
KRT5	CDH1	0.00841879	Co-expression	Wang-Cheung-2015
KRT5	CXCL6	0.00507202	Co-expression	Wang-Cheung-2015
KRT5	KRT13	0.0042846	Co-expression	Wang-Cheung-2015
KRT5	ITGA6	0.00418963	Co-expression	Wang-Cheung-2015
KRT5	GJB5	0.00691672	Co-expression	Wang-Cheung-2015
KRT5	LAMB3	0.00285622	Co-expression	Wang-Cheung-2015
KRT5	DSG3	0.00257072	Co-expression	Wang-Cheung-2015
KRT5	FGFBP1	0.00341143	Co-expression	Wang-Cheung-2015
KRT5	S100A2	0.00294251	Co-expression	Wang-Cheung-2015
KRT5	SFN	0.00281765	Co-expression	Wang-Cheung-2015
KRT5	COL17A1	0.00403281	Co-expression	Wang-Cheung-2015
KRT5	KLK6	0.0052242	Co-expression	Wang-Cheung-2015
KRT5	CDH3	0.0030523	Co-expression	Wang-Cheung-2015
KRT5	KRT6B	0.00272845	Co-expression	Wang-Cheung-2015
KRT5	KRT14	0.00270126	Co-expression	Wang-Cheung-2015
KLK11	EHF	0.0168656	Co-expression	Wang-Cheung-2015
KLK11	SLC6A14	0.0169322	Co-expression	Wang-Cheung-2015
KLK11	CEACAM5	0.0196487	Co-expression	Wang-Cheung-2015
KLK11	IL1RN	0.017027	Co-expression	Wang-Cheung-2015
KLK11	SCEL	0.0121132	Co-expression	Wang-Cheung-2015
KLK11	S100A14	0.00496735	Co-expression	Wang-Cheung-2015
KLK11	SERPINB3	0.00987919	Co-expression	Wang-Cheung-2015
KLK11	PTK6	0.0132897	Co-expression	Wang-Cheung-2015
KLK11	KRT16	0.00571871	Co-expression	Wang-Cheung-2015
KLK11	KLK8	0.00603724	Co-expression	Wang-Cheung-2015
KLK11	SPINK5	0.0117172	Co-expression	Wang-Cheung-2015
KLK11	LY6D	0.0125899	Co-expression	Wang-Cheung-2015
KLK11	KLK7	0.00791639	Co-expression	Wang-Cheung-2015
KLK11	KRT6A	0.00631615	Co-expression	Wang-Cheung-2015
KLK11	CEACAM6	0.01302	Co-expression	Wang-Cheung-2015
KLK11	SPRR1B	0.0107428	Co-expression	Wang-Cheung-2015
KLK11	S100P	0.010371	Co-expression	Wang-Cheung-2015
KLK11	KRT13	0.0133085	Co-expression	Wang-Cheung-2015
KLK11	DEFB1	0.0157879	Co-expression	Wang-Cheung-2015
KLK11	LCN2	0.0094231	Co-expression	Wang-Cheung-2015
KLK11	LAMB3	0.00484524	Co-expression	Wang-Cheung-2015
KLK11	DSG3	0.00502865	Co-expression	Wang-Cheung-2015
KLK11	SLPI	0.00928734	Co-expression	Wang-Cheung-2015
KLK11	KLK6	0.0126399	Co-expression	Wang-Cheung-2015
KLK11	KRT6B	0.00513869	Co-expression	Wang-Cheung-2015
KLK11	PI3	0.00972577	Co-expression	Wang-Cheung-2015
S100A7	EHF	0.0145322	Co-expression	Wang-Cheung-2015
S100A7	SLC6A14	0.0107439	Co-expression	Wang-Cheung-2015
S100A7	KLK10	0.013922	Co-expression	Wang-Cheung-2015
S100A7	CEACAM5	0.0133682	Co-expression	Wang-Cheung-2015
S100A7	CST6	0.0129414	Co-expression	Wang-Cheung-2015
S100A7	SCEL	0.00944785	Co-expression	Wang-Cheung-2015
S100A7	S100A14	0.0050004	Co-expression	Wang-Cheung-2015
S100A7	SERPINB3	0.0108501	Co-expression	Wang-Cheung-2015
S100A7	C6orf15	0.0172566	Co-expression	Wang-Cheung-2015
S100A7	TFCP2L1	0.0126945	Co-expression	Wang-Cheung-2015
S100A7	KRT16	0.00535022	Co-expression	Wang-Cheung-2015
S100A7	KLK8	0.00555373	Co-expression	Wang-Cheung-2015
S100A7	GABRP	0.0154956	Co-expression	Wang-Cheung-2015
S100A7	SPINK5	0.00953448	Co-expression	Wang-Cheung-2015
S100A7	SERPINB5	0.005115	Co-expression	Wang-Cheung-2015
S100A7	GPR87	0.00418722	Co-expression	Wang-Cheung-2015
S100A7	AGR2	0.0157055	Co-expression	Wang-Cheung-2015
S100A7	KLK7	0.0073349	Co-expression	Wang-Cheung-2015
S100A7	CEACAM6	0.0103018	Co-expression	Wang-Cheung-2015
S100A7	S100P	0.0116977	Co-expression	Wang-Cheung-2015
S100A7	DEFB1	0.0132617	Co-expression	Wang-Cheung-2015
S100A7	LCN2	0.0098807	Co-expression	Wang-Cheung-2015
S100A7	GJB5	0.0135689	Co-expression	Wang-Cheung-2015
S100A7	DSG3	0.00413865	Co-expression	Wang-Cheung-2015
S100A7	SLPI	0.00787481	Co-expression	Wang-Cheung-2015
S100A7	KRT6B	0.00510048	Co-expression	Wang-Cheung-2015
S100A7	PI3	0.011248	Co-expression	Wang-Cheung-2015
S100A7	KLK11	0.0100958	Co-expression	Wang-Cheung-2015
SPRR3	EHF	0.0172359	Co-expression	Wang-Cheung-2015
SPRR3	SLC6A14	0.0139587	Co-expression	Wang-Cheung-2015
SPRR3	SCEL	0.0119152	Co-expression	Wang-Cheung-2015
SPRR3	S100A14	0.00494618	Co-expression	Wang-Cheung-2015
SPRR3	SERPINB3	0.00945614	Co-expression	Wang-Cheung-2015
SPRR3	KRT16	0.00548536	Co-expression	Wang-Cheung-2015
SPRR3	KLK8	0.00644235	Co-expression	Wang-Cheung-2015
SPRR3	SPINK5	0.0121973	Co-expression	Wang-Cheung-2015
SPRR3	LY6D	0.0134298	Co-expression	Wang-Cheung-2015
SPRR3	GPR87	0.00464323	Co-expression	Wang-Cheung-2015
SPRR3	KLK7	0.00760119	Co-expression	Wang-Cheung-2015
SPRR3	KRT6A	0.00635407	Co-expression	Wang-Cheung-2015
SPRR3	CEACAM6	0.0130512	Co-expression	Wang-Cheung-2015
SPRR3	SPRR1B	0.0111023	Co-expression	Wang-Cheung-2015
SPRR3	S100P	0.0104383	Co-expression	Wang-Cheung-2015
SPRR3	KRT13	0.0152313	Co-expression	Wang-Cheung-2015
SPRR3	LCN2	0.00953332	Co-expression	Wang-Cheung-2015
SPRR3	DSG3	0.00497058	Co-expression	Wang-Cheung-2015
SPRR3	FGFBP1	0.00614772	Co-expression	Wang-Cheung-2015
SPRR3	SLPI	0.00937804	Co-expression	Wang-Cheung-2015
SPRR3	KRT14	0.00451353	Co-expression	Wang-Cheung-2015
SPRR3	PI3	0.00950157	Co-expression	Wang-Cheung-2015
SPRR3	KLK11	0.0141164	Co-expression	Wang-Cheung-2015
SPRR1A	EHF	0.0115869	Co-expression	Wang-Cheung-2015
SPRR1A	SLC6A14	0.0113277	Co-expression	Wang-Cheung-2015
SPRR1A	KLK10	0.0113875	Co-expression	Wang-Cheung-2015
SPRR1A	CEACAM5	0.0118245	Co-expression	Wang-Cheung-2015
SPRR1A	CST6	0.00973663	Co-expression	Wang-Cheung-2015
SPRR1A	SCEL	0.00973941	Co-expression	Wang-Cheung-2015
SPRR1A	S100A14	0.00418515	Co-expression	Wang-Cheung-2015
SPRR1A	SERPINB3	0.00799499	Co-expression	Wang-Cheung-2015
SPRR1A	PTK6	0.0094995	Co-expression	Wang-Cheung-2015
SPRR1A	KRT16	0.00475489	Co-expression	Wang-Cheung-2015
SPRR1A	KLK8	0.00535619	Co-expression	Wang-Cheung-2015
SPRR1A	GABRP	0.0122699	Co-expression	Wang-Cheung-2015
SPRR1A	SPINK5	0.0095274	Co-expression	Wang-Cheung-2015
SPRR1A	LY6D	0.0111075	Co-expression	Wang-Cheung-2015
SPRR1A	SERPINB5	0.00429273	Co-expression	Wang-Cheung-2015
SPRR1A	GPR87	0.00388404	Co-expression	Wang-Cheung-2015
SPRR1A	TSPAN1	0.00756145	Co-expression	Wang-Cheung-2015
SPRR1A	KLK7	0.00645478	Co-expression	Wang-Cheung-2015
SPRR1A	KRT6A	0.00558205	Co-expression	Wang-Cheung-2015
SPRR1A	CEACAM6	0.0101468	Co-expression	Wang-Cheung-2015
SPRR1A	SPRR1B	0.00910791	Co-expression	Wang-Cheung-2015
SPRR1A	S100P	0.00827693	Co-expression	Wang-Cheung-2015
SPRR1A	KRT13	0.0122671	Co-expression	Wang-Cheung-2015
SPRR1A	DEFB1	0.0125225	Co-expression	Wang-Cheung-2015
SPRR1A	LCN2	0.00746263	Co-expression	Wang-Cheung-2015
SPRR1A	LAMB3	0.00412622	Co-expression	Wang-Cheung-2015
SPRR1A	DSG3	0.00418103	Co-expression	Wang-Cheung-2015
SPRR1A	SLPI	0.00777473	Co-expression	Wang-Cheung-2015
SPRR1A	KLK6	0.00933883	Co-expression	Wang-Cheung-2015
SPRR1A	KRT6B	0.00418768	Co-expression	Wang-Cheung-2015
SPRR1A	KRT14	0.00387201	Co-expression	Wang-Cheung-2015
SPRR1A	PI3	0.00772689	Co-expression	Wang-Cheung-2015
SPRR1A	KLK11	0.0115507	Co-expression	Wang-Cheung-2015
SPRR1A	SPRR3	0.0120398	Co-expression	Wang-Cheung-2015
FXYD3	SLC6A14	0.016952	Co-expression	Wang-Cheung-2015
FXYD3	S100A14	0.00750456	Co-expression	Wang-Cheung-2015
FXYD3	KRT16	0.00768698	Co-expression	Wang-Cheung-2015
FXYD3	KLK8	0.00906795	Co-expression	Wang-Cheung-2015
FXYD3	LAMA3	0.00871028	Co-expression	Wang-Cheung-2015
FXYD3	SERPINB5	0.00805328	Co-expression	Wang-Cheung-2015
FXYD3	GPR87	0.0071087	Co-expression	Wang-Cheung-2015
FXYD3	TSPAN1	0.0140774	Co-expression	Wang-Cheung-2015
FXYD3	KLK7	0.00990217	Co-expression	Wang-Cheung-2015
FXYD3	LAMC2	0.00836752	Co-expression	Wang-Cheung-2015
FXYD3	KRT6A	0.00875983	Co-expression	Wang-Cheung-2015
FXYD3	LAMB3	0.00731092	Co-expression	Wang-Cheung-2015
FXYD3	DSG3	0.00705754	Co-expression	Wang-Cheung-2015
FXYD3	FGFBP1	0.00907591	Co-expression	Wang-Cheung-2015
FXYD3	S100A2	0.00749093	Co-expression	Wang-Cheung-2015
FXYD3	SFN	0.00731656	Co-expression	Wang-Cheung-2015
FXYD3	SLPI	0.010874	Co-expression	Wang-Cheung-2015
FXYD3	CDH3	0.00769158	Co-expression	Wang-Cheung-2015
FXYD3	KRT6B	0.00764264	Co-expression	Wang-Cheung-2015
FXYD3	KRT14	0.00689496	Co-expression	Wang-Cheung-2015
FXYD3	KRT5	0.00719385	Co-expression	Wang-Cheung-2015
KRT15	TNS4	0.00754814	Co-expression	Wang-Cheung-2015
KRT15	EHF	0.00731936	Co-expression	Wang-Cheung-2015
KRT15	CXCL5	0.0100209	Co-expression	Wang-Cheung-2015
KRT15	KLK10	0.00809834	Co-expression	Wang-Cheung-2015
KRT15	CEACAM5	0.00770277	Co-expression	Wang-Cheung-2015
KRT15	WNT7A	0.00779357	Co-expression	Wang-Cheung-2015
KRT15	TRIM29	0.00974959	Co-expression	Wang-Cheung-2015
KRT15	SCEL	0.00546383	Co-expression	Wang-Cheung-2015
KRT15	S100A14	0.00327104	Co-expression	Wang-Cheung-2015
KRT15	SERPINB3	0.00602085	Co-expression	Wang-Cheung-2015
KRT15	C6orf15	0.00858076	Co-expression	Wang-Cheung-2015
KRT15	TFCP2L1	0.00787116	Co-expression	Wang-Cheung-2015
KRT15	KRT16	0.00335314	Co-expression	Wang-Cheung-2015
KRT15	KLK8	0.00390991	Co-expression	Wang-Cheung-2015
KRT15	NMU	0.00665223	Co-expression	Wang-Cheung-2015
KRT15	GABRP	0.00911197	Co-expression	Wang-Cheung-2015
KRT15	SPINK5	0.00523666	Co-expression	Wang-Cheung-2015
KRT15	SERPINB5	0.00348118	Co-expression	Wang-Cheung-2015
KRT15	GPR87	0.00312511	Co-expression	Wang-Cheung-2015
KRT15	AGR2	0.00778367	Co-expression	Wang-Cheung-2015
KRT15	NFE2L3	0.00696799	Co-expression	Wang-Cheung-2015
KRT15	KLK7	0.00429928	Co-expression	Wang-Cheung-2015
KRT15	CEACAM6	0.00576811	Co-expression	Wang-Cheung-2015
KRT15	CDH1	0.00973407	Co-expression	Wang-Cheung-2015
KRT15	S100P	0.00613004	Co-expression	Wang-Cheung-2015
KRT15	CXCL6	0.00565122	Co-expression	Wang-Cheung-2015
KRT15	DEFB1	0.00762433	Co-expression	Wang-Cheung-2015
KRT15	LCN2	0.00554723	Co-expression	Wang-Cheung-2015
KRT15	ITGA6	0.00468638	Co-expression	Wang-Cheung-2015
KRT15	GJB5	0.00839248	Co-expression	Wang-Cheung-2015
KRT15	LAMB3	0.00309302	Co-expression	Wang-Cheung-2015
KRT15	DSG3	0.00291134	Co-expression	Wang-Cheung-2015
KRT15	S100A2	0.00310463	Co-expression	Wang-Cheung-2015
KRT15	SFN	0.00308888	Co-expression	Wang-Cheung-2015
KRT15	SLPI	0.00462355	Co-expression	Wang-Cheung-2015
KRT15	CDH3	0.00325815	Co-expression	Wang-Cheung-2015
KRT15	KRT6B	0.00327582	Co-expression	Wang-Cheung-2015
KRT15	KRT14	0.0028911	Co-expression	Wang-Cheung-2015
KRT15	PI3	0.00584762	Co-expression	Wang-Cheung-2015
KRT15	KRT5	0.00304104	Co-expression	Wang-Cheung-2015
KRT15	S100A7	0.00621206	Co-expression	Wang-Cheung-2015
KRT15	FXYD3	0.00872915	Co-expression	Wang-Cheung-2015
S100A8	EHF	0.0120506	Co-expression	Wang-Cheung-2015
S100A8	SLC6A14	0.0105284	Co-expression	Wang-Cheung-2015
S100A8	KLK10	0.0116045	Co-expression	Wang-Cheung-2015
S100A8	CEACAM5	0.0122353	Co-expression	Wang-Cheung-2015
S100A8	CST6	0.00986403	Co-expression	Wang-Cheung-2015
S100A8	SCEL	0.00940118	Co-expression	Wang-Cheung-2015
S100A8	S100A14	0.00423959	Co-expression	Wang-Cheung-2015
S100A8	SERPINB3	0.00850486	Co-expression	Wang-Cheung-2015
S100A8	C6orf15	0.011321	Co-expression	Wang-Cheung-2015
S100A8	PTK6	0.0081946	Co-expression	Wang-Cheung-2015
S100A8	KRT16	0.00475265	Co-expression	Wang-Cheung-2015
S100A8	KLK8	0.00534361	Co-expression	Wang-Cheung-2015
S100A8	GABRP	0.012424	Co-expression	Wang-Cheung-2015
S100A8	SPINK5	0.00933852	Co-expression	Wang-Cheung-2015
S100A8	LY6D	0.00971321	Co-expression	Wang-Cheung-2015
S100A8	SERPINB5	0.00435796	Co-expression	Wang-Cheung-2015
S100A8	GPR87	0.00385906	Co-expression	Wang-Cheung-2015
S100A8	KLK7	0.00645702	Co-expression	Wang-Cheung-2015
S100A8	KRT6A	0.00518394	Co-expression	Wang-Cheung-2015
S100A8	CEACAM6	0.010081	Co-expression	Wang-Cheung-2015
S100A8	SPRR1B	0.0085856	Co-expression	Wang-Cheung-2015
S100A8	S100P	0.00885935	Co-expression	Wang-Cheung-2015
S100A8	KRT13	0.0107372	Co-expression	Wang-Cheung-2015
S100A8	DEFB1	0.0122338	Co-expression	Wang-Cheung-2015
S100A8	LCN2	0.0078883	Co-expression	Wang-Cheung-2015
S100A8	DSG3	0.00400889	Co-expression	Wang-Cheung-2015
S100A8	SLPI	0.00765622	Co-expression	Wang-Cheung-2015
S100A8	KLK6	0.00868881	Co-expression	Wang-Cheung-2015
S100A8	KRT6B	0.00425796	Co-expression	Wang-Cheung-2015
S100A8	PI3	0.00831731	Co-expression	Wang-Cheung-2015
S100A8	KLK11	0.0110328	Co-expression	Wang-Cheung-2015
S100A8	S100A7	0.00853632	Co-expression	Wang-Cheung-2015
S100A8	SPRR3	0.0114153	Co-expression	Wang-Cheung-2015
S100A8	SPRR1A	0.00921842	Co-expression	Wang-Cheung-2015
S100A8	KRT15	0.00501089	Co-expression	Wang-Cheung-2015
LYPD3	EHF	0.00916491	Co-expression	Wang-Cheung-2015
LYPD3	CXCL5	0.0111602	Co-expression	Wang-Cheung-2015
LYPD3	SLC6A14	0.00872897	Co-expression	Wang-Cheung-2015
LYPD3	KLK10	0.0102001	Co-expression	Wang-Cheung-2015
LYPD3	CEACAM5	0.00997308	Co-expression	Wang-Cheung-2015
LYPD3	CST6	0.00900842	Co-expression	Wang-Cheung-2015
LYPD3	IL1RN	0.00843449	Co-expression	Wang-Cheung-2015
LYPD3	SCEL	0.00747169	Co-expression	Wang-Cheung-2015
LYPD3	S100A14	0.00380736	Co-expression	Wang-Cheung-2015
LYPD3	PKP1	0.00913796	Co-expression	Wang-Cheung-2015
LYPD3	SERPINB3	0.00717487	Co-expression	Wang-Cheung-2015
LYPD3	C6orf15	0.00944546	Co-expression	Wang-Cheung-2015
LYPD3	CA12	0.0095991	Co-expression	Wang-Cheung-2015
LYPD3	PTK6	0.00732037	Co-expression	Wang-Cheung-2015
LYPD3	KRT16	0.0040644	Co-expression	Wang-Cheung-2015
LYPD3	KLK8	0.00465963	Co-expression	Wang-Cheung-2015
LYPD3	NMU	0.00792148	Co-expression	Wang-Cheung-2015
LYPD3	GABRP	0.0110012	Co-expression	Wang-Cheung-2015
LYPD3	LAMA3	0.00438818	Co-expression	Wang-Cheung-2015
LYPD3	SPINK5	0.00727658	Co-expression	Wang-Cheung-2015
LYPD3	LY6D	0.00655812	Co-expression	Wang-Cheung-2015
LYPD3	SERPINB5	0.00399386	Co-expression	Wang-Cheung-2015
LYPD3	GPR87	0.00336763	Co-expression	Wang-Cheung-2015
LYPD3	AGR2	0.00868288	Co-expression	Wang-Cheung-2015
LYPD3	KLK7	0.00531064	Co-expression	Wang-Cheung-2015
LYPD3	KRT6A	0.00424009	Co-expression	Wang-Cheung-2015
LYPD3	CEACAM6	0.0076954	Co-expression	Wang-Cheung-2015
LYPD3	SPRR1B	0.00650386	Co-expression	Wang-Cheung-2015
LYPD3	CDH1	0.012129	Co-expression	Wang-Cheung-2015
LYPD3	S100P	0.00746592	Co-expression	Wang-Cheung-2015
LYPD3	KRT13	0.00790383	Co-expression	Wang-Cheung-2015
LYPD3	DEFB1	0.0102301	Co-expression	Wang-Cheung-2015
LYPD3	LCN2	0.00647509	Co-expression	Wang-Cheung-2015
LYPD3	GJB5	0.00991392	Co-expression	Wang-Cheung-2015
LYPD3	LAMB3	0.00350455	Co-expression	Wang-Cheung-2015
LYPD3	DSG3	0.00347065	Co-expression	Wang-Cheung-2015
LYPD3	TNNT1	0.00706737	Co-expression	Wang-Cheung-2015
LYPD3	SFN	0.00344353	Co-expression	Wang-Cheung-2015
LYPD3	SLPI	0.00609291	Co-expression	Wang-Cheung-2015
LYPD3	KRT6B	0.00389451	Co-expression	Wang-Cheung-2015
LYPD3	KRT14	0.00319791	Co-expression	Wang-Cheung-2015
LYPD3	PI3	0.00716091	Co-expression	Wang-Cheung-2015
LYPD3	KLK11	0.00806878	Co-expression	Wang-Cheung-2015
LYPD3	S100A7	0.00734749	Co-expression	Wang-Cheung-2015
LYPD3	SPRR3	0.00827189	Co-expression	Wang-Cheung-2015
LYPD3	SPRR1A	0.00684361	Co-expression	Wang-Cheung-2015
LYPD3	FXYD3	0.0103672	Co-expression	Wang-Cheung-2015
LYPD3	KRT15	0.00432846	Co-expression	Wang-Cheung-2015
LYPD3	S100A8	0.00680483	Co-expression	Wang-Cheung-2015
SERPINB13	SCEL	0.0132275	Co-expression	Wang-Cheung-2015
SERPINB13	S100A14	0.00593533	Co-expression	Wang-Cheung-2015
SERPINB13	PKP1	0.016167	Co-expression	Wang-Cheung-2015
SERPINB13	SERPINB3	0.0108607	Co-expression	Wang-Cheung-2015
SERPINB13	KRT16	0.00656267	Co-expression	Wang-Cheung-2015
SERPINB13	SPINK5	0.0134326	Co-expression	Wang-Cheung-2015
SERPINB13	LY6D	0.0132593	Co-expression	Wang-Cheung-2015
SERPINB13	KLK7	0.00879266	Co-expression	Wang-Cheung-2015
SERPINB13	KRT6A	0.00696773	Co-expression	Wang-Cheung-2015
SERPINB13	CEACAM6	0.0147076	Co-expression	Wang-Cheung-2015
SERPINB13	SPRR1B	0.0114337	Co-expression	Wang-Cheung-2015
SERPINB13	KRT13	0.0143195	Co-expression	Wang-Cheung-2015
SERPINB13	LCN2	0.0116172	Co-expression	Wang-Cheung-2015
SERPINB13	DSG3	0.0059025	Co-expression	Wang-Cheung-2015
SERPINB13	SLPI	0.010565	Co-expression	Wang-Cheung-2015
SERPINB13	KRT6B	0.00600566	Co-expression	Wang-Cheung-2015
SERPINB13	PI3	0.0111146	Co-expression	Wang-Cheung-2015
SERPINB13	KLK11	0.0211464	Co-expression	Wang-Cheung-2015
SERPINB13	S100A7	0.0119079	Co-expression	Wang-Cheung-2015
SERPINB13	SPRR3	0.0173521	Co-expression	Wang-Cheung-2015
SERPINB13	SPRR1A	0.0124136	Co-expression	Wang-Cheung-2015
SERPINB13	S100A8	0.012008	Co-expression	Wang-Cheung-2015
SERPINB13	LYPD3	0.00949166	Co-expression	Wang-Cheung-2015
CLCA2	GJB3	0.00872415	Co-expression	Wang-Cheung-2015
CLCA2	EHF	0.00694957	Co-expression	Wang-Cheung-2015
CLCA2	ZBED2	0.00468379	Co-expression	Wang-Cheung-2015
CLCA2	CXCL5	0.00889322	Co-expression	Wang-Cheung-2015
CLCA2	KLK10	0.00720273	Co-expression	Wang-Cheung-2015
CLCA2	CEACAM5	0.00707108	Co-expression	Wang-Cheung-2015
CLCA2	TRIM29	0.00923553	Co-expression	Wang-Cheung-2015
CLCA2	SCEL	0.0048343	Co-expression	Wang-Cheung-2015
CLCA2	S100A14	0.00297844	Co-expression	Wang-Cheung-2015
CLCA2	PKP1	0.00723587	Co-expression	Wang-Cheung-2015
CLCA2	SERPINB3	0.00504094	Co-expression	Wang-Cheung-2015
CLCA2	C6orf15	0.00685886	Co-expression	Wang-Cheung-2015
CLCA2	CA12	0.00812481	Co-expression	Wang-Cheung-2015
CLCA2	KRT16	0.00305451	Co-expression	Wang-Cheung-2015
CLCA2	KLK8	0.00349655	Co-expression	Wang-Cheung-2015
CLCA2	NMU	0.00618599	Co-expression	Wang-Cheung-2015
CLCA2	GABRP	0.00773622	Co-expression	Wang-Cheung-2015
CLCA2	LAMA3	0.00346716	Co-expression	Wang-Cheung-2015
CLCA2	SPINK5	0.00478572	Co-expression	Wang-Cheung-2015
CLCA2	SERPINB5	0.0031124	Co-expression	Wang-Cheung-2015
CLCA2	GPR87	0.00284263	Co-expression	Wang-Cheung-2015
CLCA2	AGR2	0.00661469	Co-expression	Wang-Cheung-2015
CLCA2	TSPAN1	0.00464154	Co-expression	Wang-Cheung-2015
CLCA2	NFE2L3	0.00713104	Co-expression	Wang-Cheung-2015
CLCA2	KLK7	0.00377496	Co-expression	Wang-Cheung-2015
CLCA2	LAMC2	0.00330694	Co-expression	Wang-Cheung-2015
CLCA2	KRT6A	0.00328242	Co-expression	Wang-Cheung-2015
CLCA2	CEACAM6	0.00521671	Co-expression	Wang-Cheung-2015
CLCA2	SPRR1B	0.00430131	Co-expression	Wang-Cheung-2015
CLCA2	CDH1	0.00892559	Co-expression	Wang-Cheung-2015
CLCA2	S100P	0.00517969	Co-expression	Wang-Cheung-2015
CLCA2	CXCL6	0.00536224	Co-expression	Wang-Cheung-2015
CLCA2	DEFB1	0.00696704	Co-expression	Wang-Cheung-2015
CLCA2	LCN2	0.00488272	Co-expression	Wang-Cheung-2015
CLCA2	ITGA6	0.0043398	Co-expression	Wang-Cheung-2015
CLCA2	GJB5	0.00759952	Co-expression	Wang-Cheung-2015
CLCA2	LAMB3	0.00295021	Co-expression	Wang-Cheung-2015
CLCA2	DSG3	0.00273256	Co-expression	Wang-Cheung-2015
CLCA2	FGFBP1	0.00352025	Co-expression	Wang-Cheung-2015
CLCA2	S100A2	0.00300765	Co-expression	Wang-Cheung-2015
CLCA2	SFN	0.00293276	Co-expression	Wang-Cheung-2015
CLCA2	COL17A1	0.00398794	Co-expression	Wang-Cheung-2015
CLCA2	SLPI	0.00415035	Co-expression	Wang-Cheung-2015
CLCA2	KLK6	0.00564402	Co-expression	Wang-Cheung-2015
CLCA2	CDH3	0.00305476	Co-expression	Wang-Cheung-2015
CLCA2	KRT6B	0.00300447	Co-expression	Wang-Cheung-2015
CLCA2	KRT14	0.00274564	Co-expression	Wang-Cheung-2015
CLCA2	PI3	0.00494703	Co-expression	Wang-Cheung-2015
CLCA2	KRT5	0.00286805	Co-expression	Wang-Cheung-2015
CLCA2	KLK11	0.00541951	Co-expression	Wang-Cheung-2015
CLCA2	S100A7	0.00520732	Co-expression	Wang-Cheung-2015
CLCA2	SPRR3	0.00551624	Co-expression	Wang-Cheung-2015
CLCA2	SPRR1A	0.00454707	Co-expression	Wang-Cheung-2015
CLCA2	FXYD3	0.00795912	Co-expression	Wang-Cheung-2015
CLCA2	KRT15	0.00357231	Co-expression	Wang-Cheung-2015
CLCA2	S100A8	0.00458616	Co-expression	Wang-Cheung-2015
CLCA2	LYPD3	0.00393191	Co-expression	Wang-Cheung-2015
CLCA2	SERPINB13	0.00624311	Co-expression	Wang-Cheung-2015
CSTA	GJB3	0.00924097	Co-expression	Wang-Cheung-2015
CSTA	EHF	0.00735173	Co-expression	Wang-Cheung-2015
CSTA	ZBED2	0.00524912	Co-expression	Wang-Cheung-2015
CSTA	SLC6A14	0.00689404	Co-expression	Wang-Cheung-2015
CSTA	KLK10	0.0081144	Co-expression	Wang-Cheung-2015
CSTA	CEACAM5	0.00774392	Co-expression	Wang-Cheung-2015
CSTA	CST6	0.00623372	Co-expression	Wang-Cheung-2015
CSTA	IL1RN	0.00704477	Co-expression	Wang-Cheung-2015
CSTA	TRIM29	0.00952503	Co-expression	Wang-Cheung-2015
CSTA	SCEL	0.00618621	Co-expression	Wang-Cheung-2015
CSTA	S100A14	0.00314495	Co-expression	Wang-Cheung-2015
CSTA	PKP1	0.00764376	Co-expression	Wang-Cheung-2015
CSTA	SERPINB3	0.00571528	Co-expression	Wang-Cheung-2015
CSTA	C6orf15	0.00679994	Co-expression	Wang-Cheung-2015
CSTA	PTK6	0.00585808	Co-expression	Wang-Cheung-2015
CSTA	KRT16	0.00336854	Co-expression	Wang-Cheung-2015
CSTA	KLK8	0.00386548	Co-expression	Wang-Cheung-2015
CSTA	NMU	0.00652287	Co-expression	Wang-Cheung-2015
CSTA	GABRP	0.00872803	Co-expression	Wang-Cheung-2015
CSTA	LAMA3	0.00354891	Co-expression	Wang-Cheung-2015
CSTA	SPINK5	0.00600722	Co-expression	Wang-Cheung-2015
CSTA	LY6D	0.00632334	Co-expression	Wang-Cheung-2015
CSTA	SERPINB5	0.00331722	Co-expression	Wang-Cheung-2015
CSTA	GPR87	0.00293459	Co-expression	Wang-Cheung-2015
CSTA	TSPAN1	0.00500836	Co-expression	Wang-Cheung-2015
CSTA	KLK7	0.00438246	Co-expression	Wang-Cheung-2015
CSTA	KRT6A	0.00384402	Co-expression	Wang-Cheung-2015
CSTA	CEACAM6	0.00635138	Co-expression	Wang-Cheung-2015
CSTA	SPRR1B	0.00563404	Co-expression	Wang-Cheung-2015
CSTA	CDH1	0.00976408	Co-expression	Wang-Cheung-2015
CSTA	S100P	0.00583137	Co-expression	Wang-Cheung-2015
CSTA	CXCL6	0.0058258	Co-expression	Wang-Cheung-2015
CSTA	KRT13	0.00727881	Co-expression	Wang-Cheung-2015
CSTA	DEFB1	0.0081168	Co-expression	Wang-Cheung-2015
CSTA	LCN2	0.00516664	Co-expression	Wang-Cheung-2015
CSTA	ITGA6	0.00444088	Co-expression	Wang-Cheung-2015
CSTA	GJB5	0.00776821	Co-expression	Wang-Cheung-2015
CSTA	LAMB3	0.00305336	Co-expression	Wang-Cheung-2015
CSTA	DSG3	0.00299642	Co-expression	Wang-Cheung-2015
CSTA	FGFBP1	0.00379929	Co-expression	Wang-Cheung-2015
CSTA	S100A2	0.00308062	Co-expression	Wang-Cheung-2015
CSTA	SFN	0.00299866	Co-expression	Wang-Cheung-2015
CSTA	COL17A1	0.00410587	Co-expression	Wang-Cheung-2015
CSTA	SLPI	0.0051011	Co-expression	Wang-Cheung-2015
CSTA	KLK6	0.00626182	Co-expression	Wang-Cheung-2015
CSTA	KRT6B	0.00315634	Co-expression	Wang-Cheung-2015
CSTA	KRT14	0.00289269	Co-expression	Wang-Cheung-2015
CSTA	PI3	0.00548983	Co-expression	Wang-Cheung-2015
CSTA	KRT5	0.00296994	Co-expression	Wang-Cheung-2015
CSTA	KLK11	0.00678871	Co-expression	Wang-Cheung-2015
CSTA	S100A7	0.0054879	Co-expression	Wang-Cheung-2015
CSTA	SPRR3	0.0070076	Co-expression	Wang-Cheung-2015
CSTA	SPRR1A	0.00595119	Co-expression	Wang-Cheung-2015
CSTA	FXYD3	0.00875341	Co-expression	Wang-Cheung-2015
CSTA	KRT15	0.00364938	Co-expression	Wang-Cheung-2015
CSTA	S100A8	0.00575015	Co-expression	Wang-Cheung-2015
CSTA	LYPD3	0.00459827	Co-expression	Wang-Cheung-2015
CSTA	SERPINB13	0.00760871	Co-expression	Wang-Cheung-2015
CSTA	CLCA2	0.00337995	Co-expression	Wang-Cheung-2015
SERPINB4	SCEL	0.00981251	Co-expression	Wang-Cheung-2015
SERPINB4	PTK6	0.0245592	Co-expression	Wang-Cheung-2015
SERPINB4	NMU	0.0156907	Co-expression	Wang-Cheung-2015
SERPINB4	LAMA3	0.00611404	Co-expression	Wang-Cheung-2015
SERPINB4	AKR1B10	0.0173259	Co-expression	Wang-Cheung-2015
SERPINB4	SPINK5	0.00875069	Co-expression	Wang-Cheung-2015
SERPINB4	SERPINB5	0.00502939	Co-expression	Wang-Cheung-2015
SERPINB4	KRT6A	0.00559183	Co-expression	Wang-Cheung-2015
SERPINB4	CEACAM6	0.0102786	Co-expression	Wang-Cheung-2015
SERPINB4	SPRR1B	0.00802011	Co-expression	Wang-Cheung-2015
SERPINB4	FGFBP1	0.00621926	Co-expression	Wang-Cheung-2015
SERPINB4	COL17A1	0.00703248	Co-expression	Wang-Cheung-2015
SERPINB4	KLK11	0.0134442	Co-expression	Wang-Cheung-2015
SERPINB4	FXYD3	0.0167398	Co-expression	Wang-Cheung-2015
SERPINB4	LYPD3	0.00677337	Co-expression	Wang-Cheung-2015
SERPINB4	CSTA	0.00537663	Co-expression	Wang-Cheung-2015
MPZL2	SCEL	0.015168	Co-expression	Wang-Cheung-2015
MPZL2	S100A14	0.00732729	Co-expression	Wang-Cheung-2015
MPZL2	KRT16	0.00753076	Co-expression	Wang-Cheung-2015
MPZL2	KLK8	0.00928841	Co-expression	Wang-Cheung-2015
MPZL2	SPINK5	0.0154329	Co-expression	Wang-Cheung-2015
MPZL2	LY6D	0.0170374	Co-expression	Wang-Cheung-2015
MPZL2	KLK7	0.00998297	Co-expression	Wang-Cheung-2015
MPZL2	KRT6A	0.00940274	Co-expression	Wang-Cheung-2015
MPZL2	CEACAM6	0.0159583	Co-expression	Wang-Cheung-2015
MPZL2	SPRR1B	0.0140134	Co-expression	Wang-Cheung-2015
MPZL2	KRT13	0.0193771	Co-expression	Wang-Cheung-2015
MPZL2	LCN2	0.0131466	Co-expression	Wang-Cheung-2015
MPZL2	ITGA6	0.0129387	Co-expression	Wang-Cheung-2015
MPZL2	DSG3	0.00728156	Co-expression	Wang-Cheung-2015
MPZL2	FGFBP1	0.00919686	Co-expression	Wang-Cheung-2015
MPZL2	S100A2	0.00725572	Co-expression	Wang-Cheung-2015
MPZL2	SFN	0.00684867	Co-expression	Wang-Cheung-2015
MPZL2	SLPI	0.0122035	Co-expression	Wang-Cheung-2015
MPZL2	CDH3	0.00768429	Co-expression	Wang-Cheung-2015
MPZL2	KRT6B	0.00709199	Co-expression	Wang-Cheung-2015
MPZL2	KRT14	0.00679522	Co-expression	Wang-Cheung-2015
MPZL2	KRT5	0.00695614	Co-expression	Wang-Cheung-2015
MPZL2	KLK11	0.0201849	Co-expression	Wang-Cheung-2015
MPZL2	SPRR3	0.0193864	Co-expression	Wang-Cheung-2015
MPZL2	SPRR1A	0.0147965	Co-expression	Wang-Cheung-2015
MPZL2	S100A8	0.0138997	Co-expression	Wang-Cheung-2015
MPZL2	LYPD3	0.0110315	Co-expression	Wang-Cheung-2015
MPZL2	CSTA	0.00932495	Co-expression	Wang-Cheung-2015
PERP	EHF	0.0170318	Co-expression	Wang-Cheung-2015
PERP	SCEL	0.00934424	Co-expression	Wang-Cheung-2015
PERP	S100A14	0.00466385	Co-expression	Wang-Cheung-2015
PERP	SERPINB3	0.00966394	Co-expression	Wang-Cheung-2015
PERP	KRT16	0.00499517	Co-expression	Wang-Cheung-2015
PERP	KLK8	0.00596585	Co-expression	Wang-Cheung-2015
PERP	AKR1B10	0.013708	Co-expression	Wang-Cheung-2015
PERP	SPINK5	0.00936576	Co-expression	Wang-Cheung-2015
PERP	SERPINB5	0.00502692	Co-expression	Wang-Cheung-2015
PERP	GPR87	0.00447694	Co-expression	Wang-Cheung-2015
PERP	KLK7	0.00673096	Co-expression	Wang-Cheung-2015
PERP	CEACAM6	0.0103587	Co-expression	Wang-Cheung-2015
PERP	SPRR1B	0.00804214	Co-expression	Wang-Cheung-2015
PERP	S100P	0.00978883	Co-expression	Wang-Cheung-2015
PERP	LCN2	0.00906997	Co-expression	Wang-Cheung-2015
PERP	ITGA6	0.00795664	Co-expression	Wang-Cheung-2015
PERP	SLPI	0.00785065	Co-expression	Wang-Cheung-2015
PERP	KRT6B	0.00467507	Co-expression	Wang-Cheung-2015
PERP	PI3	0.00947527	Co-expression	Wang-Cheung-2015
PERP	S100A7	0.00993358	Co-expression	Wang-Cheung-2015
PERP	SPRR3	0.0125953	Co-expression	Wang-Cheung-2015
PERP	SPRR1A	0.00858557	Co-expression	Wang-Cheung-2015
PERP	KRT15	0.00615573	Co-expression	Wang-Cheung-2015
PERP	S100A8	0.00926356	Co-expression	Wang-Cheung-2015
PERP	LYPD3	0.0071155	Co-expression	Wang-Cheung-2015
PERP	CLCA2	0.00506545	Co-expression	Wang-Cheung-2015
PERP	CSTA	0.0054826	Co-expression	Wang-Cheung-2015
IVL	EHF	0.010507	Co-expression	Wang-Cheung-2015
IVL	SLC6A14	0.0101511	Co-expression	Wang-Cheung-2015
IVL	KLK10	0.0116271	Co-expression	Wang-Cheung-2015
IVL	CEACAM5	0.0115044	Co-expression	Wang-Cheung-2015
IVL	CST6	0.0119741	Co-expression	Wang-Cheung-2015
IVL	IL1RN	0.0103469	Co-expression	Wang-Cheung-2015
IVL	SCEL	0.0086332	Co-expression	Wang-Cheung-2015
IVL	S100A14	0.00435415	Co-expression	Wang-Cheung-2015
IVL	PKP1	0.0106022	Co-expression	Wang-Cheung-2015
IVL	SERPINB3	0.00860922	Co-expression	Wang-Cheung-2015
IVL	C6orf15	0.0112192	Co-expression	Wang-Cheung-2015
IVL	KRT16	0.0047123	Co-expression	Wang-Cheung-2015
IVL	KLK8	0.00497514	Co-expression	Wang-Cheung-2015
IVL	GABRP	0.0128778	Co-expression	Wang-Cheung-2015
IVL	LAMA3	0.00478089	Co-expression	Wang-Cheung-2015
IVL	SPINK5	0.00854576	Co-expression	Wang-Cheung-2015
IVL	LY6D	0.00776308	Co-expression	Wang-Cheung-2015
IVL	SERPINB5	0.00443812	Co-expression	Wang-Cheung-2015
IVL	GPR87	0.00380066	Co-expression	Wang-Cheung-2015
IVL	AGR2	0.0106174	Co-expression	Wang-Cheung-2015
IVL	KLK7	0.00631372	Co-expression	Wang-Cheung-2015
IVL	CEACAM6	0.00905732	Co-expression	Wang-Cheung-2015
IVL	SPRR1B	0.00738738	Co-expression	Wang-Cheung-2015
IVL	S100P	0.00915601	Co-expression	Wang-Cheung-2015
IVL	KRT13	0.00870061	Co-expression	Wang-Cheung-2015
IVL	DEFB1	0.0125208	Co-expression	Wang-Cheung-2015
IVL	LCN2	0.00778749	Co-expression	Wang-Cheung-2015
IVL	DSG3	0.0039394	Co-expression	Wang-Cheung-2015
IVL	TNNT1	0.00841429	Co-expression	Wang-Cheung-2015
IVL	SFN	0.00380891	Co-expression	Wang-Cheung-2015
IVL	SLPI	0.00710403	Co-expression	Wang-Cheung-2015
IVL	KRT6B	0.00442294	Co-expression	Wang-Cheung-2015
IVL	PI3	0.00857354	Co-expression	Wang-Cheung-2015
IVL	KLK11	0.0097693	Co-expression	Wang-Cheung-2015
IVL	S100A7	0.00906637	Co-expression	Wang-Cheung-2015
IVL	SPRR3	0.00969478	Co-expression	Wang-Cheung-2015
IVL	SPRR1A	0.00788365	Co-expression	Wang-Cheung-2015
IVL	KRT15	0.00498345	Co-expression	Wang-Cheung-2015
IVL	S100A8	0.0078719	Co-expression	Wang-Cheung-2015
IVL	LYPD3	0.0068586	Co-expression	Wang-Cheung-2015
IVL	SERPINB13	0.0119845	Co-expression	Wang-Cheung-2015
IVL	CLCA2	0.00459309	Co-expression	Wang-Cheung-2015
IVL	CSTA	0.00529674	Co-expression	Wang-Cheung-2015
IVL	MPZL2	0.0123151	Co-expression	Wang-Cheung-2015
KLF5	S100A14	0.00489921	Co-expression	Wang-Cheung-2015
KLF5	KRT16	0.00543127	Co-expression	Wang-Cheung-2015
KLF5	KLK8	0.00622604	Co-expression	Wang-Cheung-2015
KLF5	SERPINB5	0.00545056	Co-expression	Wang-Cheung-2015
KLF5	GPR87	0.00525251	Co-expression	Wang-Cheung-2015
KLF5	KLK7	0.0069721	Co-expression	Wang-Cheung-2015
KLF5	KRT6A	0.00620195	Co-expression	Wang-Cheung-2015
KLF5	ITGA6	0.00885069	Co-expression	Wang-Cheung-2015
KLF5	LAMB3	0.00523814	Co-expression	Wang-Cheung-2015
KLF5	DSG3	0.00512488	Co-expression	Wang-Cheung-2015
KLF5	S100A2	0.00513926	Co-expression	Wang-Cheung-2015
KLF5	SFN	0.00505044	Co-expression	Wang-Cheung-2015
KLF5	SLPI	0.00769566	Co-expression	Wang-Cheung-2015
KLF5	CDH3	0.00536193	Co-expression	Wang-Cheung-2015
KLF5	KRT6B	0.00503925	Co-expression	Wang-Cheung-2015
KLF5	KRT14	0.00505062	Co-expression	Wang-Cheung-2015
KLF5	KRT5	0.0051816	Co-expression	Wang-Cheung-2015
KLF5	KRT15	0.0066005	Co-expression	Wang-Cheung-2015
KLF5	CLCA2	0.00549048	Co-expression	Wang-Cheung-2015
KLF5	CSTA	0.00625211	Co-expression	Wang-Cheung-2015
TSPAN33	PKHD1	0.0114335	Co-expression	Roth-Zlotnik-2006
FOXQ1	VSIG1	0.0124571	Co-expression	Roth-Zlotnik-2006
IL20RB	KRT80	0.00520222	Co-expression	Roth-Zlotnik-2006
IL20RB	FAM83A	0.00810612	Co-expression	Roth-Zlotnik-2006
ANKRD22	IL20RB	0.0070993	Co-expression	Roth-Zlotnik-2006
SDR16C5	KRT80	0.00565159	Co-expression	Roth-Zlotnik-2006
SDR16C5	IL20RB	0.00438906	Co-expression	Roth-Zlotnik-2006
SDR16C5	ANKRD22	0.00826536	Co-expression	Roth-Zlotnik-2006
LIPH	CXCL17	0.0152928	Co-expression	Roth-Zlotnik-2006
ST6GALNAC1	CXCL17	0.0150713	Co-expression	Roth-Zlotnik-2006
ST6GALNAC1	LIPH	0.0146721	Co-expression	Roth-Zlotnik-2006
C19orf33	IL20RB	0.00405318	Co-expression	Roth-Zlotnik-2006
C19orf33	ANKRD22	0.00742371	Co-expression	Roth-Zlotnik-2006
C19orf33	SDR16C5	0.00467401	Co-expression	Roth-Zlotnik-2006
IGSF9	C19orf33	0.00777734	Co-expression	Roth-Zlotnik-2006
LRRC8E	KRT80	0.00958107	Co-expression	Roth-Zlotnik-2006
LRRC8E	C19orf33	0.00694695	Co-expression	Roth-Zlotnik-2006
GJB2	IL20RB	0.00528374	Co-expression	Roth-Zlotnik-2006
GJB2	ANKRD22	0.00973123	Co-expression	Roth-Zlotnik-2006
GJB2	SDR16C5	0.0061722	Co-expression	Roth-Zlotnik-2006
DHRS9	CXCL17	0.0185217	Co-expression	Roth-Zlotnik-2006
TNS4	KRT80	0.0101624	Co-expression	Roth-Zlotnik-2006
TNS4	LRRC8E	0.0220963	Co-expression	Roth-Zlotnik-2006
GJB3	KRT80	0.0121524	Co-expression	Roth-Zlotnik-2006
GJB3	IL20RB	0.009587	Co-expression	Roth-Zlotnik-2006
MUC4	CXCL17	0.0155625	Co-expression	Roth-Zlotnik-2006
MUC4	ST6GALNAC1	0.0141214	Co-expression	Roth-Zlotnik-2006
MUC4	PADI1	0.0133331	Co-expression	Roth-Zlotnik-2006
SLC5A3	TSPAN33	0.0116139	Co-expression	Roth-Zlotnik-2006
EHF	CHMP4C	0.0121057	Co-expression	Roth-Zlotnik-2006
EHF	LIPH	0.0155064	Co-expression	Roth-Zlotnik-2006
EHF	ST6GALNAC1	0.0116875	Co-expression	Roth-Zlotnik-2006
EHF	RAB27B	0.0179258	Co-expression	Roth-Zlotnik-2006
SLCO4A1	C11orf86	0.00376076	Co-expression	Roth-Zlotnik-2006
CST1	C5orf46	0.0103061	Co-expression	Roth-Zlotnik-2006
C3orf52	IGSF9	0.0190556	Co-expression	Roth-Zlotnik-2006
SH2D4A	CHMP4C	0.0131482	Co-expression	Roth-Zlotnik-2006
SH2D4A	LIPH	0.0247819	Co-expression	Roth-Zlotnik-2006
SH2D4A	ST6GALNAC1	0.0158929	Co-expression	Roth-Zlotnik-2006
SH2D4A	EHF	0.0179989	Co-expression	Roth-Zlotnik-2006
POU2F3	IGFL2	0.0107145	Co-expression	Roth-Zlotnik-2006
OCLN	SLC5A3	0.0182977	Co-expression	Roth-Zlotnik-2006
OCLN	ZBED2	0.017112	Co-expression	Roth-Zlotnik-2006
DUOX2	OCLN	0.0193533	Co-expression	Roth-Zlotnik-2006
TJP3	LIPH	0.0173036	Co-expression	Roth-Zlotnik-2006
TJP3	ST6GALNAC1	0.0127322	Co-expression	Roth-Zlotnik-2006
TJP3	MUC4	0.01679	Co-expression	Roth-Zlotnik-2006
TJP3	RAB27B	0.0184831	Co-expression	Roth-Zlotnik-2006
TJP3	EHF	0.0146904	Co-expression	Roth-Zlotnik-2006
TJP3	SH2D4A	0.0189421	Co-expression	Roth-Zlotnik-2006
CXCL5	VSIG1	0.017684	Co-expression	Roth-Zlotnik-2006
CXCL5	FOXQ1	0.0123468	Co-expression	Roth-Zlotnik-2006
KLK10	IL20RB	0.00637504	Co-expression	Roth-Zlotnik-2006
KLK10	SDR16C5	0.00737282	Co-expression	Roth-Zlotnik-2006
KLK10	C19orf33	0.00683791	Co-expression	Roth-Zlotnik-2006
KLK10	GJB2	0.00854388	Co-expression	Roth-Zlotnik-2006
KLK10	GJB3	0.015751	Co-expression	Roth-Zlotnik-2006
CEACAM5	FAM83A	0.0222499	Co-expression	Roth-Zlotnik-2006
CEACAM5	PADI1	0.0172662	Co-expression	Roth-Zlotnik-2006
CEACAM5	MUC4	0.0282069	Co-expression	Roth-Zlotnik-2006
TMC5	FOXQ1	0.0135472	Co-expression	Roth-Zlotnik-2006
TMC5	CXCL17	0.0154096	Co-expression	Roth-Zlotnik-2006
TMC5	LIPH	0.0152275	Co-expression	Roth-Zlotnik-2006
TMC5	ST6GALNAC1	0.0141156	Co-expression	Roth-Zlotnik-2006
TRIM31	MUC4	0.0272642	Co-expression	Roth-Zlotnik-2006
EREG	IL20RB	0.00772851	Co-expression	Roth-Zlotnik-2006
EREG	C19orf33	0.00844877	Co-expression	Roth-Zlotnik-2006
EREG	GJB2	0.0105319	Co-expression	Roth-Zlotnik-2006
EREG	KLK10	0.0168206	Co-expression	Roth-Zlotnik-2006
CST6	KRT80	0.0106886	Co-expression	Roth-Zlotnik-2006
CST6	IGFL2	0.0232118	Co-expression	Roth-Zlotnik-2006
CST6	POU2F3	0.0151342	Co-expression	Roth-Zlotnik-2006
IL1RN	PADI1	0.0118271	Co-expression	Roth-Zlotnik-2006
PSCA	FOXQ1	0.0158885	Co-expression	Roth-Zlotnik-2006
PSCA	CXCL17	0.0147972	Co-expression	Roth-Zlotnik-2006
PSCA	LIPH	0.0196765	Co-expression	Roth-Zlotnik-2006
PSCA	ST6GALNAC1	0.015614	Co-expression	Roth-Zlotnik-2006
PSCA	MUC4	0.0180232	Co-expression	Roth-Zlotnik-2006
PSCA	TJP3	0.0153339	Co-expression	Roth-Zlotnik-2006
PSCA	TMC5	0.0157868	Co-expression	Roth-Zlotnik-2006
SYTL2	FOXQ1	0.0143813	Co-expression	Roth-Zlotnik-2006
GALNT14	TSPAN33	0.0100546	Co-expression	Roth-Zlotnik-2006
ERN2	SLC9A2	0.0269346	Co-expression	Roth-Zlotnik-2006
ERN2	MUC4	0.0191127	Co-expression	Roth-Zlotnik-2006
ERN2	TRIM31	0.0282633	Co-expression	Roth-Zlotnik-2006
CLDN18	VSIG1	0.0147096	Co-expression	Roth-Zlotnik-2006
CLDN18	FOXQ1	0.0149161	Co-expression	Roth-Zlotnik-2006
CLDN18	CXCL5	0.0162117	Co-expression	Roth-Zlotnik-2006
CLDN18	TMC5	0.0112197	Co-expression	Roth-Zlotnik-2006
ITGB8	KANK4	0.0147219	Co-expression	Roth-Zlotnik-2006
VGLL1	C11orf86	0.00592036	Co-expression	Roth-Zlotnik-2006
TRIM29	IL20RB	0.00985859	Co-expression	Roth-Zlotnik-2006
TRIM29	SDR16C5	0.0108923	Co-expression	Roth-Zlotnik-2006
TRIM29	C19orf33	0.0101507	Co-expression	Roth-Zlotnik-2006
TRIM29	GJB3	0.0251835	Co-expression	Roth-Zlotnik-2006
TF	ANLN	0.00484877	Co-expression	Roth-Zlotnik-2006
SCEL	IL1RN	0.0189869	Co-expression	Roth-Zlotnik-2006
MUC16	CXCL17	0.0176455	Co-expression	Roth-Zlotnik-2006
MUC16	ST6GALNAC1	0.0114746	Co-expression	Roth-Zlotnik-2006
MUC16	DHRS9	0.0222915	Co-expression	Roth-Zlotnik-2006
MUC16	TMC5	0.0114311	Co-expression	Roth-Zlotnik-2006
TMPRSS4	PADI1	0.0150413	Co-expression	Roth-Zlotnik-2006
TMPRSS4	DHRS9	0.0141308	Co-expression	Roth-Zlotnik-2006
TMPRSS4	MUC4	0.0227566	Co-expression	Roth-Zlotnik-2006
TMPRSS4	SH2D4A	0.0161486	Co-expression	Roth-Zlotnik-2006
TMPRSS4	TJP3	0.0140477	Co-expression	Roth-Zlotnik-2006
TMPRSS4	CEACAM5	0.0231851	Co-expression	Roth-Zlotnik-2006
S100A14	KRT80	0.00364121	Co-expression	Roth-Zlotnik-2006
S100A14	FAM83A	0.00607471	Co-expression	Roth-Zlotnik-2006
S100A14	IL20RB	0.00274141	Co-expression	Roth-Zlotnik-2006
S100A14	SDR16C5	0.00319786	Co-expression	Roth-Zlotnik-2006
S100A14	C19orf33	0.00296956	Co-expression	Roth-Zlotnik-2006
S100A14	PADI1	0.00519602	Co-expression	Roth-Zlotnik-2006
S100A14	KLK10	0.00462759	Co-expression	Roth-Zlotnik-2006
S100A14	CEACAM5	0.00581105	Co-expression	Roth-Zlotnik-2006
S100A14	EREG	0.00616016	Co-expression	Roth-Zlotnik-2006
S100A14	IL1RN	0.00482678	Co-expression	Roth-Zlotnik-2006
S100A14	TRIM29	0.0070112	Co-expression	Roth-Zlotnik-2006
S100A14	SCEL	0.0084061	Co-expression	Roth-Zlotnik-2006
S100A14	TMPRSS4	0.00507311	Co-expression	Roth-Zlotnik-2006
PKP1	IL20RB	0.00613077	Co-expression	Roth-Zlotnik-2006
PKP1	ANKRD22	0.0110862	Co-expression	Roth-Zlotnik-2006
PKP1	SDR16C5	0.00693222	Co-expression	Roth-Zlotnik-2006
PKP1	GJB2	0.00834328	Co-expression	Roth-Zlotnik-2006
PKP1	GJB3	0.0143745	Co-expression	Roth-Zlotnik-2006
PKP1	TRIM29	0.0151158	Co-expression	Roth-Zlotnik-2006
CLIC3	C19orf33	0.00983212	Co-expression	Roth-Zlotnik-2006
CLIC3	ZBED2	0.0217302	Co-expression	Roth-Zlotnik-2006
CLIC3	DUOX2	0.0205346	Co-expression	Roth-Zlotnik-2006
CLIC3	S100A14	0.00645575	Co-expression	Roth-Zlotnik-2006
SERPINB3	IL20RB	0.00778636	Co-expression	Roth-Zlotnik-2006
SERPINB3	SDR16C5	0.00926435	Co-expression	Roth-Zlotnik-2006
SERPINB3	GJB2	0.012436	Co-expression	Roth-Zlotnik-2006
C6orf15	FAM160A1	0.00856946	Co-expression	Roth-Zlotnik-2006
C6orf15	LCN6	0.0084314	Co-expression	Roth-Zlotnik-2006
C6orf15	CSF2	0.0113515	Co-expression	Roth-Zlotnik-2006
PTK6	KRT80	0.00407995	Co-expression	Roth-Zlotnik-2006
PTK6	FAM83A	0.0070921	Co-expression	Roth-Zlotnik-2006
PTK6	ANKRD22	0.00614983	Co-expression	Roth-Zlotnik-2006
PTK6	C19orf33	0.00360405	Co-expression	Roth-Zlotnik-2006
PTK6	PADI1	0.00629617	Co-expression	Roth-Zlotnik-2006
PTK6	IL1RN	0.0053989	Co-expression	Roth-Zlotnik-2006
PTK6	TRIM29	0.00833453	Co-expression	Roth-Zlotnik-2006
PTK6	SCEL	0.00964701	Co-expression	Roth-Zlotnik-2006
PTK6	S100A14	0.0024845	Co-expression	Roth-Zlotnik-2006
PTK6	CLIC3	0.00750998	Co-expression	Roth-Zlotnik-2006
PTK6	SERPINB3	0.00639327	Co-expression	Roth-Zlotnik-2006
CYP2C18	IGSF9	0.0184493	Co-expression	Roth-Zlotnik-2006
PITX1	PADI1	0.00788619	Co-expression	Roth-Zlotnik-2006
PITX1	IL1RN	0.00712668	Co-expression	Roth-Zlotnik-2006
PITX1	SCEL	0.0123962	Co-expression	Roth-Zlotnik-2006
PITX1	S100A14	0.00315039	Co-expression	Roth-Zlotnik-2006
PITX1	PTK6	0.00366178	Co-expression	Roth-Zlotnik-2006
DCBLD2	PDGFC	0.0164379	Co-expression	Roth-Zlotnik-2006
TFCP2L1	TSPAN33	0.00848886	Co-expression	Roth-Zlotnik-2006
TFCP2L1	C5orf46	0.00855377	Co-expression	Roth-Zlotnik-2006
TFCP2L1	CST1	0.00901205	Co-expression	Roth-Zlotnik-2006
COL10A1	DHRS9	0.0190314	Co-expression	Roth-Zlotnik-2006
COL10A1	SLC6A14	0.0138934	Co-expression	Roth-Zlotnik-2006
KRT16	SDR16C5	0.00930263	Co-expression	Roth-Zlotnik-2006
KRT16	C19orf33	0.00858662	Co-expression	Roth-Zlotnik-2006
KRT16	KLK10	0.0152263	Co-expression	Roth-Zlotnik-2006
KRT16	EREG	0.0209268	Co-expression	Roth-Zlotnik-2006
ABCC8	FGF17	0.0147367	Co-expression	Roth-Zlotnik-2006
KLK8	IL20RB	0.00559281	Co-expression	Roth-Zlotnik-2006
KLK8	IGFL2	0.00940777	Co-expression	Roth-Zlotnik-2006
KLK8	ANKRD22	0.0104125	Co-expression	Roth-Zlotnik-2006
KLK8	SDR16C5	0.00613089	Co-expression	Roth-Zlotnik-2006
KLK8	C19orf33	0.00564619	Co-expression	Roth-Zlotnik-2006
KLK8	IGSF9	0.0111346	Co-expression	Roth-Zlotnik-2006
KLK8	GJB2	0.0075044	Co-expression	Roth-Zlotnik-2006
KLK8	GJB3	0.0157662	Co-expression	Roth-Zlotnik-2006
KLK8	KLK10	0.0095512	Co-expression	Roth-Zlotnik-2006
KLK8	CST6	0.0124392	Co-expression	Roth-Zlotnik-2006
KLK8	PKP1	0.00854683	Co-expression	Roth-Zlotnik-2006
NMU	ANKRD22	0.00666323	Co-expression	Roth-Zlotnik-2006
NMU	SDR16C5	0.00422332	Co-expression	Roth-Zlotnik-2006
NMU	GJB2	0.00491002	Co-expression	Roth-Zlotnik-2006
NMU	IL1RN	0.00618833	Co-expression	Roth-Zlotnik-2006
NMU	TRIM29	0.00910813	Co-expression	Roth-Zlotnik-2006
NMU	SCEL	0.0105859	Co-expression	Roth-Zlotnik-2006
NMU	S100A14	0.0027372	Co-expression	Roth-Zlotnik-2006
NMU	PKP1	0.00559434	Co-expression	Roth-Zlotnik-2006
NMU	CLIC3	0.00822644	Co-expression	Roth-Zlotnik-2006
NMU	SERPINB3	0.00712666	Co-expression	Roth-Zlotnik-2006
NMU	PTK6	0.0033123	Co-expression	Roth-Zlotnik-2006
NMU	PITX1	0.00406834	Co-expression	Roth-Zlotnik-2006
NMU	KRT16	0.00760629	Co-expression	Roth-Zlotnik-2006
GABRP	MUC4	0.0227065	Co-expression	Roth-Zlotnik-2006
GABRP	TMPRSS4	0.0140594	Co-expression	Roth-Zlotnik-2006
GPRC5A	SLC34A2	0.0194566	Co-expression	Roth-Zlotnik-2006
DKK1	GJB2	0.00895305	Co-expression	Roth-Zlotnik-2006
DKK1	SERPINB3	0.0175562	Co-expression	Roth-Zlotnik-2006
EPYC	LCN6	0.0229842	Co-expression	Roth-Zlotnik-2006
SERPINB7	IL20RB	0.00455869	Co-expression	Roth-Zlotnik-2006
SERPINB7	IGFL2	0.00893069	Co-expression	Roth-Zlotnik-2006
SERPINB7	TNS4	0.0115839	Co-expression	Roth-Zlotnik-2006
SERPINB7	POU2F3	0.00946753	Co-expression	Roth-Zlotnik-2006
SERPINB7	CST6	0.0111476	Co-expression	Roth-Zlotnik-2006
SERPINB7	KLK8	0.00758619	Co-expression	Roth-Zlotnik-2006
AKR1B10	FOXQ1	0.0139866	Co-expression	Roth-Zlotnik-2006
AKR1B10	ANKRD22	0.0180467	Co-expression	Roth-Zlotnik-2006
AKR1B10	SDR16C5	0.00987464	Co-expression	Roth-Zlotnik-2006
AKR1B10	C19orf33	0.00875241	Co-expression	Roth-Zlotnik-2006
AKR1B10	IGSF9	0.0173536	Co-expression	Roth-Zlotnik-2006
AKR1B10	GJB2	0.0124067	Co-expression	Roth-Zlotnik-2006
AKR1B10	S100A14	0.00570122	Co-expression	Roth-Zlotnik-2006
AKR1B10	PKP1	0.0129158	Co-expression	Roth-Zlotnik-2006
AKR1B10	SERPINB3	0.019045	Co-expression	Roth-Zlotnik-2006
AKR1B10	PTK6	0.00686021	Co-expression	Roth-Zlotnik-2006
AKR1B10	NMU	0.00772284	Co-expression	Roth-Zlotnik-2006
KCNJ15	WDR72	0.0178617	Co-expression	Roth-Zlotnik-2006
KCNJ15	SLC5A3	0.0141494	Co-expression	Roth-Zlotnik-2006
SPINK5	IL20RB	0.00446422	Co-expression	Roth-Zlotnik-2006
SPINK5	SDR16C5	0.00516823	Co-expression	Roth-Zlotnik-2006
SPINK5	C19orf33	0.00487355	Co-expression	Roth-Zlotnik-2006
SPINK5	GJB2	0.00616391	Co-expression	Roth-Zlotnik-2006
SPINK5	KLK10	0.0075211	Co-expression	Roth-Zlotnik-2006
SPINK5	EREG	0.0101645	Co-expression	Roth-Zlotnik-2006
SPINK5	IL1RN	0.00726013	Co-expression	Roth-Zlotnik-2006
SPINK5	TRIM29	0.0112688	Co-expression	Roth-Zlotnik-2006
SPINK5	S100A14	0.00357617	Co-expression	Roth-Zlotnik-2006
SPINK5	CLIC3	0.0108079	Co-expression	Roth-Zlotnik-2006
SPINK5	SERPINB3	0.00915776	Co-expression	Roth-Zlotnik-2006
SPINK5	PTK6	0.00396072	Co-expression	Roth-Zlotnik-2006
SPINK5	PITX1	0.00482736	Co-expression	Roth-Zlotnik-2006
SPINK5	KRT16	0.0093344	Co-expression	Roth-Zlotnik-2006
SPINK5	NMU	0.00441596	Co-expression	Roth-Zlotnik-2006
SEC31B	RIC3	0.0117358	Co-expression	Roth-Zlotnik-2006
BEX1	BEX2	0.00201947	Co-expression	Roth-Zlotnik-2006
BEX1	SCG3	0.00219251	Co-expression	Roth-Zlotnik-2006
SLC8A2	ABCC8	0.0107439	Co-expression	Roth-Zlotnik-2006
SLC8A2	PTPRR	0.0098445	Co-expression	Roth-Zlotnik-2006
IL22RA1	PROM2	0.00803626	Co-expression	Roth-Zlotnik-2006
IL22RA1	KRT80	0.00496182	Co-expression	Roth-Zlotnik-2006
IL22RA1	FAM83A	0.00813611	Co-expression	Roth-Zlotnik-2006
IL22RA1	IL20RB	0.00372748	Co-expression	Roth-Zlotnik-2006
IL22RA1	ANKRD22	0.00665437	Co-expression	Roth-Zlotnik-2006
IL22RA1	SDR16C5	0.00383658	Co-expression	Roth-Zlotnik-2006
IL22RA1	C19orf33	0.00366968	Co-expression	Roth-Zlotnik-2006
IL22RA1	IGSF9	0.00685186	Co-expression	Roth-Zlotnik-2006
IL22RA1	LRRC8E	0.00663992	Co-expression	Roth-Zlotnik-2006
IL22RA1	GJB2	0.00467591	Co-expression	Roth-Zlotnik-2006
IL22RA1	TNS4	0.00721767	Co-expression	Roth-Zlotnik-2006
IL22RA1	GJB3	0.00939382	Co-expression	Roth-Zlotnik-2006
IL22RA1	KLK10	0.00580374	Co-expression	Roth-Zlotnik-2006
IL22RA1	CST6	0.00722082	Co-expression	Roth-Zlotnik-2006
IL22RA1	TRIM29	0.00888372	Co-expression	Roth-Zlotnik-2006
IL22RA1	PKP1	0.00547918	Co-expression	Roth-Zlotnik-2006
IL22RA1	PTK6	0.0029386	Co-expression	Roth-Zlotnik-2006
IL22RA1	KLK8	0.00549366	Co-expression	Roth-Zlotnik-2006
HTR1D	C6orf15	0.00553926	Co-expression	Roth-Zlotnik-2006
CTSE	VSIG1	0.0144799	Co-expression	Roth-Zlotnik-2006
CTSE	FOXQ1	0.0155684	Co-expression	Roth-Zlotnik-2006
CTSE	CXCL5	0.0139748	Co-expression	Roth-Zlotnik-2006
CTSE	TMC5	0.0109499	Co-expression	Roth-Zlotnik-2006
CTSE	SYTL2	0.0122109	Co-expression	Roth-Zlotnik-2006
CTSE	CLDN18	0.015809	Co-expression	Roth-Zlotnik-2006
MSLN	MUC16	0.0190935	Co-expression	Roth-Zlotnik-2006
LY6D	KRT80	0.00376689	Co-expression	Roth-Zlotnik-2006
LY6D	IL20RB	0.0028892	Co-expression	Roth-Zlotnik-2006
LY6D	ANKRD22	0.00538473	Co-expression	Roth-Zlotnik-2006
LY6D	SDR16C5	0.0034961	Co-expression	Roth-Zlotnik-2006
LY6D	C19orf33	0.00321102	Co-expression	Roth-Zlotnik-2006
LY6D	PADI1	0.00519286	Co-expression	Roth-Zlotnik-2006
LY6D	GJB2	0.00402628	Co-expression	Roth-Zlotnik-2006
LY6D	KLK10	0.0049441	Co-expression	Roth-Zlotnik-2006
LY6D	IL1RN	0.00484842	Co-expression	Roth-Zlotnik-2006
LY6D	TRIM29	0.00753899	Co-expression	Roth-Zlotnik-2006
LY6D	SCEL	0.00844547	Co-expression	Roth-Zlotnik-2006
LY6D	S100A14	0.00224276	Co-expression	Roth-Zlotnik-2006
LY6D	PKP1	0.0045952	Co-expression	Roth-Zlotnik-2006
LY6D	CLIC3	0.00701098	Co-expression	Roth-Zlotnik-2006
LY6D	SERPINB3	0.00567328	Co-expression	Roth-Zlotnik-2006
LY6D	PTK6	0.00266223	Co-expression	Roth-Zlotnik-2006
LY6D	PITX1	0.00324744	Co-expression	Roth-Zlotnik-2006
LY6D	KRT16	0.0059889	Co-expression	Roth-Zlotnik-2006
LY6D	KLK8	0.00398993	Co-expression	Roth-Zlotnik-2006
LY6D	NMU	0.00303473	Co-expression	Roth-Zlotnik-2006
LY6D	AKR1B10	0.00620268	Co-expression	Roth-Zlotnik-2006
LY6D	SPINK5	0.00355176	Co-expression	Roth-Zlotnik-2006
LY6D	IL22RA1	0.00259995	Co-expression	Roth-Zlotnik-2006
CYP4B1	C19orf33	0.00729992	Co-expression	Roth-Zlotnik-2006
CYP4B1	SERPINB3	0.0156613	Co-expression	Roth-Zlotnik-2006
CYP4B1	GPRC5A	0.0220233	Co-expression	Roth-Zlotnik-2006
SERPINB5	KRT80	0.0113324	Co-expression	Roth-Zlotnik-2006
SERPINB5	IL20RB	0.00870949	Co-expression	Roth-Zlotnik-2006
SERPINB5	SDR16C5	0.00939855	Co-expression	Roth-Zlotnik-2006
SERPINB5	C19orf33	0.00856338	Co-expression	Roth-Zlotnik-2006
SERPINB5	LRRC8E	0.0160357	Co-expression	Roth-Zlotnik-2006
SERPINB5	KLK10	0.0145735	Co-expression	Roth-Zlotnik-2006
SERPINB5	EREG	0.0226599	Co-expression	Roth-Zlotnik-2006
SERPINB5	S100A14	0.00623388	Co-expression	Roth-Zlotnik-2006
SERPINB5	NMU	0.0076311	Co-expression	Roth-Zlotnik-2006
SERPINB5	SPINK5	0.00951846	Co-expression	Roth-Zlotnik-2006
SERPINB5	IL22RA1	0.00770884	Co-expression	Roth-Zlotnik-2006
SERPINB5	LY6D	0.00628477	Co-expression	Roth-Zlotnik-2006
OASL	KYNU	0.0263745	Co-expression	Roth-Zlotnik-2006
ALDH3A1	CXCL17	0.0134718	Co-expression	Roth-Zlotnik-2006
ALDH3A1	ST6GALNAC1	0.011491	Co-expression	Roth-Zlotnik-2006
ALDH3A1	C19orf33	0.00706228	Co-expression	Roth-Zlotnik-2006
ALDH3A1	DHRS9	0.0187863	Co-expression	Roth-Zlotnik-2006
ALDH3A1	MUC4	0.0175883	Co-expression	Roth-Zlotnik-2006
ALDH3A1	CEACAM5	0.0191041	Co-expression	Roth-Zlotnik-2006
ALDH3A1	MUC16	0.0136534	Co-expression	Roth-Zlotnik-2006
ALDH3A1	TMPRSS4	0.0163848	Co-expression	Roth-Zlotnik-2006
ALDH3A1	PTK6	0.00489077	Co-expression	Roth-Zlotnik-2006
ALDH3A1	COL10A1	0.0125187	Co-expression	Roth-Zlotnik-2006
MARCO	SLC34A2	0.0160712	Co-expression	Roth-Zlotnik-2006
GPR87	KRT80	0.00473609	Co-expression	Roth-Zlotnik-2006
GPR87	FAM83A	0.00759853	Co-expression	Roth-Zlotnik-2006
GPR87	IL20RB	0.00367202	Co-expression	Roth-Zlotnik-2006
GPR87	ANKRD22	0.00657425	Co-expression	Roth-Zlotnik-2006
GPR87	SDR16C5	0.00418236	Co-expression	Roth-Zlotnik-2006
GPR87	GJB2	0.00490412	Co-expression	Roth-Zlotnik-2006
GPR87	GJB3	0.00798995	Co-expression	Roth-Zlotnik-2006
GPR87	TRIM29	0.00874097	Co-expression	Roth-Zlotnik-2006
GPR87	S100A14	0.00248057	Co-expression	Roth-Zlotnik-2006
GPR87	PKP1	0.00542012	Co-expression	Roth-Zlotnik-2006
GPR87	SERPINB3	0.00748887	Co-expression	Roth-Zlotnik-2006
GPR87	KLK8	0.00480901	Co-expression	Roth-Zlotnik-2006
GPR87	DKK1	0.00590393	Co-expression	Roth-Zlotnik-2006
GPR87	IL22RA1	0.00320664	Co-expression	Roth-Zlotnik-2006
GPR87	LY6D	0.00268309	Co-expression	Roth-Zlotnik-2006
GPR87	SERPINB5	0.0073383	Co-expression	Roth-Zlotnik-2006
PIK3C2G	VSIG1	0.0130601	Co-expression	Roth-Zlotnik-2006
PIK3C2G	FOXQ1	0.0146215	Co-expression	Roth-Zlotnik-2006
PIK3C2G	PSCA	0.0148201	Co-expression	Roth-Zlotnik-2006
PIK3C2G	CLDN18	0.0135237	Co-expression	Roth-Zlotnik-2006
PIK3C2G	CTSE	0.0132806	Co-expression	Roth-Zlotnik-2006
AGR2	FOXQ1	0.0117425	Co-expression	Roth-Zlotnik-2006
AGR2	CXCL17	0.0122646	Co-expression	Roth-Zlotnik-2006
AGR2	ST6GALNAC1	0.0150368	Co-expression	Roth-Zlotnik-2006
AGR2	CXCL5	0.0106658	Co-expression	Roth-Zlotnik-2006
AGR2	TMC5	0.0140592	Co-expression	Roth-Zlotnik-2006
AGR2	CLDN18	0.00988428	Co-expression	Roth-Zlotnik-2006
AGR2	CTSE	0.0096777	Co-expression	Roth-Zlotnik-2006
MXRA5	DKK1	0.0194754	Co-expression	Roth-Zlotnik-2006
TSPAN1	CXCL17	0.0135846	Co-expression	Roth-Zlotnik-2006
TSPAN1	ST6GALNAC1	0.0104118	Co-expression	Roth-Zlotnik-2006
TSPAN1	DHRS9	0.014175	Co-expression	Roth-Zlotnik-2006
TSPAN1	MUC4	0.0116559	Co-expression	Roth-Zlotnik-2006
TSPAN1	SLC6A14	0.010849	Co-expression	Roth-Zlotnik-2006
TSPAN1	TMC5	0.0114962	Co-expression	Roth-Zlotnik-2006
TSPAN1	MUC16	0.0148074	Co-expression	Roth-Zlotnik-2006
TSPAN1	MSLN	0.0118765	Co-expression	Roth-Zlotnik-2006
TSPAN1	ALDH3A1	0.0104282	Co-expression	Roth-Zlotnik-2006
TSPAN1	AGR2	0.0106178	Co-expression	Roth-Zlotnik-2006
WNT5A	SH2D4A	0.018265	Co-expression	Roth-Zlotnik-2006
WNT5A	GABRP	0.0200922	Co-expression	Roth-Zlotnik-2006
WNT5A	DKK1	0.01497	Co-expression	Roth-Zlotnik-2006
WNT5A	GPR87	0.00578574	Co-expression	Roth-Zlotnik-2006
KLK7	IL20RB	0.0056618	Co-expression	Roth-Zlotnik-2006
KLK7	IGFL2	0.00962208	Co-expression	Roth-Zlotnik-2006
KLK7	GJB3	0.0146919	Co-expression	Roth-Zlotnik-2006
KLK7	KLK8	0.00970453	Co-expression	Roth-Zlotnik-2006
KLK7	SERPINB7	0.00923961	Co-expression	Roth-Zlotnik-2006
KLK7	IL22RA1	0.0053617	Co-expression	Roth-Zlotnik-2006
KLK7	GPR87	0.00487437	Co-expression	Roth-Zlotnik-2006
LAMC2	LRRC8E	0.0155088	Co-expression	Roth-Zlotnik-2006
LAMC2	SLC6A14	0.0165128	Co-expression	Roth-Zlotnik-2006
LAMC2	GABRP	0.0290399	Co-expression	Roth-Zlotnik-2006
MMP3	FOXQ1	0.0148671	Co-expression	Roth-Zlotnik-2006
MMP3	ST6GALNAC1	0.0149287	Co-expression	Roth-Zlotnik-2006
MMP3	TMC5	0.0152505	Co-expression	Roth-Zlotnik-2006
MMP3	CTSE	0.0136709	Co-expression	Roth-Zlotnik-2006
MMP3	AGR2	0.0169789	Co-expression	Roth-Zlotnik-2006
KRT6A	SDR16C5	0.00916759	Co-expression	Roth-Zlotnik-2006
KRT6A	GJB2	0.0116756	Co-expression	Roth-Zlotnik-2006
KRT6A	S100A14	0.00527287	Co-expression	Roth-Zlotnik-2006
KRT6A	PKP1	0.0126126	Co-expression	Roth-Zlotnik-2006
KRT6A	SERPINB3	0.0166858	Co-expression	Roth-Zlotnik-2006
KRT6A	KRT16	0.0177625	Co-expression	Roth-Zlotnik-2006
KRT6A	NMU	0.0075302	Co-expression	Roth-Zlotnik-2006
KRT6A	AKR1B10	0.0184657	Co-expression	Roth-Zlotnik-2006
KRT6A	SPINK5	0.00906948	Co-expression	Roth-Zlotnik-2006
KRT6A	LY6D	0.0059202	Co-expression	Roth-Zlotnik-2006
KRT6A	GPR87	0.0066906	Co-expression	Roth-Zlotnik-2006
CEACAM6	MUC4	0.0197022	Co-expression	Roth-Zlotnik-2006
CEACAM6	TMPRSS4	0.0191073	Co-expression	Roth-Zlotnik-2006
CEACAM6	CYP4B1	0.0203771	Co-expression	Roth-Zlotnik-2006
SLC2A1	KANK4	0.011734	Co-expression	Roth-Zlotnik-2006
PROM1	CXCL17	0.0106611	Co-expression	Roth-Zlotnik-2006
PROM1	LIPH	0.013405	Co-expression	Roth-Zlotnik-2006
PROM1	ST6GALNAC1	0.0113297	Co-expression	Roth-Zlotnik-2006
PROM1	SLC6A14	0.0131286	Co-expression	Roth-Zlotnik-2006
PROM1	TMC5	0.0106086	Co-expression	Roth-Zlotnik-2006
PROM1	AGR2	0.0114282	Co-expression	Roth-Zlotnik-2006
PROM1	TSPAN1	0.0104634	Co-expression	Roth-Zlotnik-2006
PCSK1	SCG3	0.00761149	Co-expression	Roth-Zlotnik-2006
PCSK1	BEX1	0.0048897	Co-expression	Roth-Zlotnik-2006
MYO5C	CHMP4C	0.00953202	Co-expression	Roth-Zlotnik-2006
MYO5C	TSPAN1	0.00934831	Co-expression	Roth-Zlotnik-2006
MYO5C	PROM1	0.0116302	Co-expression	Roth-Zlotnik-2006
SPRR1B	IL20RB	0.0053327	Co-expression	Roth-Zlotnik-2006
SPRR1B	ANKRD22	0.00981977	Co-expression	Roth-Zlotnik-2006
SPRR1B	SDR16C5	0.00632533	Co-expression	Roth-Zlotnik-2006
SPRR1B	GJB2	0.00807634	Co-expression	Roth-Zlotnik-2006
SPRR1B	KLK10	0.00929266	Co-expression	Roth-Zlotnik-2006
SPRR1B	EREG	0.0118386	Co-expression	Roth-Zlotnik-2006
SPRR1B	S100A14	0.00381849	Co-expression	Roth-Zlotnik-2006
SPRR1B	PKP1	0.008535	Co-expression	Roth-Zlotnik-2006
SPRR1B	SERPINB3	0.0110354	Co-expression	Roth-Zlotnik-2006
SPRR1B	KRT16	0.0118616	Co-expression	Roth-Zlotnik-2006
SPRR1B	KLK8	0.00754236	Co-expression	Roth-Zlotnik-2006
SPRR1B	NMU	0.00507068	Co-expression	Roth-Zlotnik-2006
SPRR1B	AKR1B10	0.0124879	Co-expression	Roth-Zlotnik-2006
SPRR1B	IL22RA1	0.00477911	Co-expression	Roth-Zlotnik-2006
SPRR1B	LY6D	0.00418763	Co-expression	Roth-Zlotnik-2006
SPRR1B	SERPINB5	0.0116991	Co-expression	Roth-Zlotnik-2006
SPRR1B	GPR87	0.00497431	Co-expression	Roth-Zlotnik-2006
SPRR1B	KRT6A	0.011717	Co-expression	Roth-Zlotnik-2006
SERPINB2	FAM83A	0.0143701	Co-expression	Roth-Zlotnik-2006
SERPINB2	PADI1	0.01307	Co-expression	Roth-Zlotnik-2006
SERPINB2	CEACAM5	0.015028	Co-expression	Roth-Zlotnik-2006
SERPINB2	EREG	0.0148637	Co-expression	Roth-Zlotnik-2006
SERPINB2	IL1RN	0.0106537	Co-expression	Roth-Zlotnik-2006
SERPINB2	SCEL	0.0187189	Co-expression	Roth-Zlotnik-2006
SERPINB2	TMPRSS4	0.0134354	Co-expression	Roth-Zlotnik-2006
SERPINB2	S100A14	0.00492112	Co-expression	Roth-Zlotnik-2006
SERPINB2	SPINK5	0.00763051	Co-expression	Roth-Zlotnik-2006
SERPINB2	LY6D	0.00482521	Co-expression	Roth-Zlotnik-2006
SERPINB2	SERPINB5	0.0137657	Co-expression	Roth-Zlotnik-2006
BCAS1	RHBDL2	0.00495992	Co-expression	Roth-Zlotnik-2006
BCAS1	ANLN	0.00181216	Co-expression	Roth-Zlotnik-2006
BCAS1	TF	0.00647239	Co-expression	Roth-Zlotnik-2006
CDH1	CHMP4C	0.0124156	Co-expression	Roth-Zlotnik-2006
CDH1	SDR16C5	0.00728091	Co-expression	Roth-Zlotnik-2006
CDH1	GJB2	0.00864478	Co-expression	Roth-Zlotnik-2006
CDH1	ZBED2	0.0119114	Co-expression	Roth-Zlotnik-2006
CDH1	DUOX2	0.0134366	Co-expression	Roth-Zlotnik-2006
CDH1	GPR87	0.00626058	Co-expression	Roth-Zlotnik-2006
S100P	FOXQ1	0.0173096	Co-expression	Roth-Zlotnik-2006
S100P	CXCL17	0.0164809	Co-expression	Roth-Zlotnik-2006
S100P	ST6GALNAC1	0.0157739	Co-expression	Roth-Zlotnik-2006
S100P	MUC4	0.0223172	Co-expression	Roth-Zlotnik-2006
S100P	TJP3	0.0146944	Co-expression	Roth-Zlotnik-2006
S100P	CXCL5	0.0126526	Co-expression	Roth-Zlotnik-2006
S100P	TMC5	0.016217	Co-expression	Roth-Zlotnik-2006
S100P	PSCA	0.0211249	Co-expression	Roth-Zlotnik-2006
S100P	TMPRSS4	0.0154648	Co-expression	Roth-Zlotnik-2006
S100P	PLAC8	0.0160038	Co-expression	Roth-Zlotnik-2006
S100P	AKR1B10	0.0167516	Co-expression	Roth-Zlotnik-2006
S100P	CTSE	0.0130779	Co-expression	Roth-Zlotnik-2006
S100P	ALDH3A1	0.0138719	Co-expression	Roth-Zlotnik-2006
S100P	AGR2	0.013822	Co-expression	Roth-Zlotnik-2006
S100P	CEACAM6	0.0199077	Co-expression	Roth-Zlotnik-2006
CCL20	CXCL5	0.035882	Co-expression	Roth-Zlotnik-2006
CCL20	CLDN18	0.0155377	Co-expression	Roth-Zlotnik-2006
CCL20	CTSE	0.0130393	Co-expression	Roth-Zlotnik-2006
KRT13	FAM83A	0.00952054	Co-expression	Roth-Zlotnik-2006
KRT13	SDR16C5	0.0049427	Co-expression	Roth-Zlotnik-2006
KRT13	GJB2	0.00626011	Co-expression	Roth-Zlotnik-2006
KRT13	KLK10	0.007245	Co-expression	Roth-Zlotnik-2006
KRT13	CEACAM5	0.00929446	Co-expression	Roth-Zlotnik-2006
KRT13	EREG	0.0092865	Co-expression	Roth-Zlotnik-2006
KRT13	TRIM29	0.0106925	Co-expression	Roth-Zlotnik-2006
KRT13	SCEL	0.0124162	Co-expression	Roth-Zlotnik-2006
KRT13	S100A14	0.00338371	Co-expression	Roth-Zlotnik-2006
KRT13	CLIC3	0.0101042	Co-expression	Roth-Zlotnik-2006
KRT13	SERPINB3	0.00857287	Co-expression	Roth-Zlotnik-2006
KRT13	PTK6	0.00380645	Co-expression	Roth-Zlotnik-2006
KRT13	PITX1	0.00486609	Co-expression	Roth-Zlotnik-2006
KRT13	NMU	0.00427856	Co-expression	Roth-Zlotnik-2006
KRT13	AKR1B10	0.00949582	Co-expression	Roth-Zlotnik-2006
KRT13	SPINK5	0.0055473	Co-expression	Roth-Zlotnik-2006
KRT13	LY6D	0.00355833	Co-expression	Roth-Zlotnik-2006
KRT13	GPR87	0.00391663	Co-expression	Roth-Zlotnik-2006
KRT13	KRT6A	0.00935135	Co-expression	Roth-Zlotnik-2006
KRT13	SPRR1B	0.00650385	Co-expression	Roth-Zlotnik-2006
KRT13	SERPINB2	0.00733377	Co-expression	Roth-Zlotnik-2006
DEFB1	TSPAN33	0.00747467	Co-expression	Roth-Zlotnik-2006
DEFB1	GALNT14	0.00893477	Co-expression	Roth-Zlotnik-2006
DEFB1	CA12	0.0146394	Co-expression	Roth-Zlotnik-2006
DEFB1	TFCP2L1	0.0103044	Co-expression	Roth-Zlotnik-2006
DEFB1	KCNJ15	0.00945856	Co-expression	Roth-Zlotnik-2006
KLKB1	RAPH1	0.00911193	Co-expression	Roth-Zlotnik-2006
KLKB1	ONECUT2	0.00799738	Co-expression	Roth-Zlotnik-2006
KLKB1	CRP	0.00762373	Co-expression	Roth-Zlotnik-2006
KLKB1	CFB	0.00941978	Co-expression	Roth-Zlotnik-2006
LCN2	CEACAM6	0.0193677	Co-expression	Roth-Zlotnik-2006
LCN2	S100P	0.0198648	Co-expression	Roth-Zlotnik-2006
GJB5	KRT80	0.00493376	Co-expression	Roth-Zlotnik-2006
GJB5	FAM83A	0.0074954	Co-expression	Roth-Zlotnik-2006
GJB5	IL20RB	0.00364017	Co-expression	Roth-Zlotnik-2006
GJB5	ANKRD22	0.00643048	Co-expression	Roth-Zlotnik-2006
GJB5	SDR16C5	0.0040862	Co-expression	Roth-Zlotnik-2006
GJB5	C19orf33	0.00376602	Co-expression	Roth-Zlotnik-2006
GJB5	GJB3	0.0094521	Co-expression	Roth-Zlotnik-2006
GJB5	KLK10	0.00567313	Co-expression	Roth-Zlotnik-2006
GJB5	CST6	0.0069853	Co-expression	Roth-Zlotnik-2006
GJB5	TRIM29	0.00951634	Co-expression	Roth-Zlotnik-2006
GJB5	S100A14	0.00261682	Co-expression	Roth-Zlotnik-2006
GJB5	PKP1	0.00550412	Co-expression	Roth-Zlotnik-2006
GJB5	PTK6	0.0030812	Co-expression	Roth-Zlotnik-2006
GJB5	KLK8	0.00508197	Co-expression	Roth-Zlotnik-2006
GJB5	NMU	0.00342627	Co-expression	Roth-Zlotnik-2006
GJB5	IL22RA1	0.00333506	Co-expression	Roth-Zlotnik-2006
GJB5	LY6D	0.00284964	Co-expression	Roth-Zlotnik-2006
[truncated: 6,748 more rows]
