# Supplementary material for: Identification of gene signatures related to hypoxia and angiogenesis in pancreatic cancer to aid immunotherapy and prognosis
Source: Front Oncol. 2023 Mar 30;13:1119763. doi: 10.3389/fonc.2023.1119763 (PMC10098147; doi:10.3389/fonc.2023.1119763)
Supplement: Supplementary Table 6 — Results of GO enrichment analysis. [file Table_6.xlsx]

## Sheet: Sheet1
ID	Description	GeneRatio	BgRatio	pvalue	p.adjust	qvalue	geneID	Count	group
GO:0008544	epidermis development	25/206	464/18670	6.31061e-11	1.78338e-07	1.62349e-07	KRT6A/KLK7/CST6/DSG3/LAMC2/KRT13/KRT80/SPINK5/FOXQ1/KRT16/LAMB3/CDH3/SPRR1B/EREG/LAMA3/DKK1/POU2F3/PKP1/TGFB2/SCEL/SFN/WNT5A/COL17A1/GJB5/SOX21	25	BP
GO:0031581	hemidesmosome assembly	5/206	12/18670	1.15864e-07	0.000163716	0.000149037	LAMC2/LAMB3/LAMA3/ITGA6/COL17A1	5	BP
GO:0043588	skin development	19/206	419/18670	2.14063e-07	0.000201647	0.000183568	KRT6A/DSG3/KRT13/KRT80/SPINK5/FOXQ1/KRT16/CDH3/SPRR1B/EREG/DKK1/PKP1/TGFB2/ITGA6/SCEL/SFN/GJB3/WNT5A/SOX21	19	BP
GO:0042303	molting cycle	9/206	112/18670	4.19232e-06	0.00223035	0.00203038	PTGS2/SPINK5/FOXQ1/KRT16/CDH3/DKK1/TGFB2/WNT5A/SOX21	9	BP
GO:0042633	hair cycle	9/206	112/18670	4.19232e-06	0.00223035	0.00203038	PTGS2/SPINK5/FOXQ1/KRT16/CDH3/DKK1/TGFB2/WNT5A/SOX21	9	BP
GO:0016266	O-glycan processing	7/206	61/18670	4.73535e-06	0.00223035	0.00203038	B3GNT6/GALNT5/CHST4/MUC16/MUC17/GALNT14/MUC4	7	BP
GO:0030198	extracellular matrix organization	15/206	368/18670	1.52008e-05	0.00613678	0.00558658	KLK7/LAMC2/SPINK5/SERPINB5/KLKB1/LAMB3/COL11A1/ITGB8/LAMA3/MMP3/TGFB2/ITGA6/CDH1/COL10A1/COL17A1	15	BP
GO:0048820	hair follicle maturation	4/206	16/18670	2.36127e-05	0.0083412	0.00759336	SPINK5/CDH3/TGFB2/WNT5A	4	BP
GO:0048871	multicellular organismal homeostasis	17/206	485/18670	2.86324e-05	0.00899056	0.0081845	PTGS2/GADD45G/PLAC8/FABP4/CLDN18/IL20RB/CYP4F12/KRT16/CDH3/NMU/VSIG1/PROM1/SFN/TF/LCN2/MUC4/PDGFC	17	BP
GO:0070268	cornification	8/206	112/18670	3.41637e-05	0.00923254	0.00840479	KRT6A/DSG3/KRT13/KRT80/SPINK5/KRT16/SPRR1B/PKP1	8	BP
GO:0030216	keratinocyte differentiation	13/206	305/18670	3.5937e-05	0.00923254	0.00840479	KRT6A/DSG3/KRT13/KRT80/SPINK5/KRT16/CDH3/SPRR1B/EREG/PKP1/SCEL/SFN/WNT5A	13	BP
GO:0071634	regulation of transforming growth factor beta production	5/206	36/18670	4.44608e-05	0.00936777	0.00852789	PTGS2/SERPINB7/CDH3/ITGB8/TGFB2	5	BP
GO:0001942	hair follicle development	7/206	86/18670	4.62175e-05	0.00936777	0.00852789	SPINK5/FOXQ1/CDH3/DKK1/TGFB2/WNT5A/SOX21	7	BP
GO:0022404	molting cycle process	7/206	88/18670	5.36e-05	0.00936777	0.00852789	SPINK5/FOXQ1/CDH3/DKK1/TGFB2/WNT5A/SOX21	7	BP
GO:0022405	hair cycle process	7/206	88/18670	5.36e-05	0.00936777	0.00852789	SPINK5/FOXQ1/CDH3/DKK1/TGFB2/WNT5A/SOX21	7	BP
GO:0098773	skin epidermis development	7/206	88/18670	5.36e-05	0.00936777	0.00852789	SPINK5/FOXQ1/CDH3/DKK1/TGFB2/WNT5A/SOX21	7	BP
GO:0071604	transforming growth factor beta production	5/206	38/18670	5.81464e-05	0.00936777	0.00852789	PTGS2/SERPINB7/CDH3/ITGB8/TGFB2	5	BP
GO:0051797	regulation of hair follicle development	4/206	20/18670	6.07198e-05	0.00936777	0.00852789	SPINK5/CDH3/TGFB2/WNT5A	4	BP
GO:0019730	antimicrobial humoral response	8/206	122/18670	6.29822e-05	0.00936777	0.00852789	SLPI/KRT6A/KLK7/SPINK5/DEFB1/CXCL6/CXCL5/LCN2	8	BP
GO:0043062	extracellular structure organization	15/206	422/18670	7.30681e-05	0.0103107	0.00938628	KLK7/LAMC2/SPINK5/SERPINB5/KLKB1/LAMB3/COL11A1/ITGB8/LAMA3/MMP3/TGFB2/ITGA6/CDH1/COL10A1/COL17A1	15	BP
GO:0034329	cell junction assembly	11/206	241/18670	7.85456e-05	0.0103107	0.00938628	LAMC2/GJB2/LAMB3/CDH3/LAMA3/OCLN/FMN1/PKP1/ITGA6/CDH1/COL17A1	11	BP
GO:0042742	defense response to bacterium	13/206	330/18670	8.02673e-05	0.0103107	0.00938628	SLPI/KRT6A/KLK7/PLAC8/SPINK5/DEFB1/S100A14/IL22RA1/CRP/CXCL6/CCL20/LCN2/SELP	13	BP
GO:0050873	brown fat cell differentiation	5/206	41/18670	8.45135e-05	0.0103841	0.00945314	PTGS2/PLAC8/FABP4/LAMB3/ITGA6	5	BP
GO:0034330	cell junction organization	12/206	290/18670	9.5262e-05	0.0112171	0.0102114	LAMC2/GJB2/LAMB3/CDH3/LAMA3/OCLN/FMN1/PKP1/TGFB2/ITGA6/CDH1/COL17A1	12	BP
GO:0043616	keratinocyte proliferation	5/206	43/18670	0.000106633	0.011825	0.0107648	KLK8/CDH3/EREG/SDR16C5/SFN	5	BP
GO:0010951	negative regulation of endopeptidase activity	11/206	250/18670	0.000108793	0.011825	0.0107648	SERPINB3/PTGS2/SLPI/CST6/SERPINB7/SPINK5/SERPINB5/SERPINB2/SFN/WFDC3/CST1	11	BP
GO:0048565	digestive tract development	8/206	134/18670	0.000121782	0.0127466	0.0116038	CLDN18/AGR2/PTK6/TGFB2/ITGA6/WNT5A/GATA4/PDGFC	8	BP
GO:0061844	antimicrobial humoral immune response mediated by antimicrobial peptide	6/206	73/18670	0.000154417	0.0155851	0.0141878	KRT6A/KLK7/SPINK5/DEFB1/CXCL6/CXCL5	6	BP
GO:0010466	negative regulation of peptidase activity	11/206	262/18670	0.000164175	0.0159985	0.0145642	SERPINB3/PTGS2/SLPI/CST6/SERPINB7/SPINK5/SERPINB5/SERPINB2/SFN/WFDC3/CST1	11	BP
GO:0009913	epidermal cell differentiation	13/206	358/18670	0.000180173	0.0169723	0.0154507	KRT6A/DSG3/KRT13/KRT80/SPINK5/KRT16/CDH3/SPRR1B/EREG/PKP1/SCEL/SFN/WNT5A	13	BP
GO:0031424	keratinization	10/206	224/18670	0.00019875	0.0181183	0.0164939	KRT6A/DSG3/KRT13/KRT80/SPINK5/KRT16/CDH3/SPRR1B/PKP1/SFN	10	BP
GO:0006493	protein O-linked glycosylation	7/206	109/18670	0.000207054	0.0182854	0.016646	B3GNT6/GALNT5/CHST4/MUC16/MUC17/GALNT14/MUC4	7	BP
GO:0051346	negative regulation of hydrolase activity	15/206	466/18670	0.000216736	0.0182883	0.0166487	SERPINB3/PTGS2/SLPI/CST6/SERPINB7/SPINK5/SERPINB5/SYTL2/SERPINB2/PPP1R1A/TGFB2/SFN/WFDC3/SH2D4A/CST1	15	BP
GO:0055123	digestive system development	8/206	146/18670	0.00022003	0.0182883	0.0166487	CLDN18/AGR2/PTK6/TGFB2/ITGA6/WNT5A/GATA4/PDGFC	8	BP
GO:0098742	cell-cell adhesion via plasma-membrane adhesion molecules	11/206	273/18670	0.0002344	0.0187981	0.0171127	DSG3/IL1RN/CLDN18/PCDH7/IGSF9/CDH3/CEACAM6/TGFB2/CDH1/CEACAM5/SELP	11	BP
GO:0042634	regulation of hair cycle	4/206	28/18670	0.000239466	0.0187981	0.0171127	SPINK5/CDH3/TGFB2/WNT5A	4	BP
GO:0042445	hormone metabolic process	10/206	232/18670	0.000263515	0.0201269	0.0183224	AKR1B10/CYP2C18/ADM/KLK6/DUOX2/SDR16C5/PCSK1/DHRS9/SULT1B1/SULT1E1	10	BP
GO:0001890	placenta development	8/206	152/18670	0.000289348	0.0215183	0.0195891	PTGS2/CSF2/GJB2/PPARG/ITGB8/ADM/GJB3/GJB5	8	BP
GO:0032496	response to lipopolysaccharide	12/206	330/18670	0.000314897	0.0226729	0.0206401	PTGS2/SLPI/IL1RN/CSF2/GJB2/S100A14/ADM/CXCL6/CXCL5/WNT5A/LCN2/SELP	12	BP
GO:0048608	reproductive structure development	14/206	431/18670	0.000320919	0.0226729	0.0206401	PTGS2/WNT7A/CSF2/GJB2/SERPINB5/PPARG/ITGB8/ADM/EREG/TGFB2/GJB3/WNT5A/GJB5/GATA4	14	BP
GO:0061458	reproductive system development	14/206	434/18670	0.000344096	0.0237175	0.0215911	PTGS2/WNT7A/CSF2/GJB2/SERPINB5/PPARG/ITGB8/ADM/EREG/TGFB2/GJB3/WNT5A/GJB5/GATA4	14	BP
GO:0071621	granulocyte chemotaxis	7/206	123/18670	0.000433579	0.0286146	0.0260491	IL1RN/CXCL17/S100A14/TGFB2/CXCL6/CXCL5/CCL20	7	BP
GO:0017001	antibiotic catabolic process	5/206	58/18670	0.000444003	0.0286146	0.0260491	AKR1B10/DUOX2/SULT1B1/GPX3/SULT1E1	5	BP
GO:0002237	response to molecule of bacterial origin	12/206	343/18670	0.000445521	0.0286146	0.0260491	PTGS2/SLPI/IL1RN/CSF2/GJB2/S100A14/ADM/CXCL6/CXCL5/WNT5A/LCN2/SELP	12	BP
GO:0034310	primary alcohol catabolic process	3/206	15/18670	0.000546185	0.0343004	0.0312251	AKR1B10/SULT1B1/SULT1E1	3	BP
GO:0032874	positive regulation of stress-activated MAPK cascade	8/206	172/18670	0.000659653	0.0400918	0.0364973	XDH/GADD45G/WNT7A/IL1RN/DKK1/TGFB2/ERN2/WNT5A	8	BP
GO:0051923	sulfation	3/206	16/18670	0.000666778	0.0400918	0.0364973	CHST4/SULT1B1/SULT1E1	3	BP
GO:0070304	positive regulation of stress-activated protein kinase signaling cascade	8/206	173/18670	0.000685209	0.0403417	0.0367248	XDH/GADD45G/WNT7A/IL1RN/DKK1/TGFB2/ERN2/WNT5A	8	BP
GO:0007044	cell-substrate junction assembly	6/206	97/18670	0.000720341	0.0415015	0.0377806	LAMC2/LAMB3/LAMA3/FMN1/ITGA6/COL17A1	6	BP
GO:0045861	negative regulation of proteolysis	12/206	363/18670	0.00073428	0.0415015	0.0377806	SERPINB3/PTGS2/SLPI/CST6/SERPINB7/SPINK5/PLAT/SERPINB5/SERPINB2/SFN/WFDC3/CST1	12	BP
GO:0052548	regulation of endopeptidase activity	13/206	425/18670	0.000912581	0.0505677	0.046034	SERPINB3/PTGS2/SLPI/XDH/CST6/SERPINB7/SPINK5/SERPINB5/PPARG/SERPINB2/SFN/WFDC3/CST1	13	BP
GO:0097530	granulocyte migration	7/206	141/18670	0.00097697	0.0530946	0.0483343	IL1RN/CXCL17/S100A14/TGFB2/CXCL6/CXCL5/CCL20	7	BP
GO:0050673	epithelial cell proliferation	13/206	434/18670	0.00110359	0.0588445	0.0535687	KLK8/FGFBP1/XDH/WNT7A/SERPINB5/PPARG/CDH3/EHF/EREG/SDR16C5/TGFB2/SFN/WNT5A	13	BP
GO:0032526	response to retinoic acid	6/206	108/18670	0.00126231	0.0651441	0.0593035	GJB2/PPARG/PTK6/DKK1/GJB3/WNT5A	6	BP
GO:0032872	regulation of stress-activated MAPK cascade	9/206	237/18670	0.00130596	0.0651441	0.0593035	SERPINB3/XDH/GADD45G/WNT7A/IL1RN/DKK1/TGFB2/ERN2/WNT5A	9	BP
GO:0019373	epoxygenase P450 pathway	3/206	20/18670	0.00131395	0.0651441	0.0593035	EPHX2/CYP2C18/CYP4F12	3	BP
GO:1900424	regulation of defense response to bacterium	3/206	20/18670	0.00131395	0.0651441	0.0593035	KLK7/SPINK5/CXCL6	3	BP
GO:0070302	regulation of stress-activated protein kinase signaling cascade	9/206	239/18670	0.00138415	0.0674414	0.0613948	SERPINB3/XDH/GADD45G/WNT7A/IL1RN/DKK1/TGFB2/ERN2/WNT5A	9	BP
GO:0016999	antibiotic metabolic process	7/206	151/18670	0.00145407	0.0696476	0.0634033	AKR1B10/MMP3/DUOX2/CYP4B1/SULT1B1/GPX3/SULT1E1	7	BP
GO:0035987	endodermal cell differentiation	4/206	45/18670	0.00150549	0.0706761	0.0643396	LAMB3/COL11A1/LAMA3/DKK1	4	BP
GO:0007492	endoderm development	5/206	76/18670	0.00152556	0.0706761	0.0643396	LAMB3/COL11A1/LAMA3/DKK1/GATA4	5	BP
GO:0052547	regulation of peptidase activity	13/206	452/18670	0.00158685	0.0723296	0.0658448	SERPINB3/PTGS2/SLPI/XDH/CST6/SERPINB7/SPINK5/SERPINB5/PPARG/SERPINB2/SFN/WFDC3/CST1	13	BP
GO:0019731	antibacterial humoral response	4/206	46/18670	0.0016348	0.0733322	0.0667576	SLPI/KLK7/SPINK5/DEFB1	4	BP
GO:0010226	response to lithium ion	3/206	22/18670	0.0017464	0.0747778	0.0680735	PTGS2/FABP4/CDH1	3	BP
GO:0035584	calcium-mediated signaling using intracellular calcium source	3/206	22/18670	0.0017464	0.0747778	0.0680735	DEFB1/CCL20/SELP	3	BP
GO:0060065	uterus development	3/206	22/18670	0.0017464	0.0747778	0.0680735	WNT7A/TGFB2/WNT5A	3	BP
GO:0010631	epithelial cell migration	11/206	351/18670	0.00185323	0.0781674	0.0711592	FGFBP1/PTGS2/WNT7A/PTPRR/S100A2/ANLN/KRT16/PPARG/S100P/TGFB2/WNT5A	11	BP
GO:0090132	epithelium migration	11/206	354/18670	0.00198062	0.0823121	0.0749323	FGFBP1/PTGS2/WNT7A/PTPRR/S100A2/ANLN/KRT16/PPARG/S100P/TGFB2/WNT5A	11	BP
GO:0001706	endoderm formation	4/206	50/18670	0.00222943	0.0886405	0.0806934	LAMB3/COL11A1/LAMA3/DKK1	4	BP
GO:0048145	regulation of fibroblast proliferation	5/206	83/18670	0.00225337	0.0886405	0.0806934	CDC6/PPARG/EREG/WNT5A/PDGFC	5	BP
GO:0090130	tissue migration	11/206	360/18670	0.00225683	0.0886405	0.0806934	FGFBP1/PTGS2/WNT7A/PTPRR/S100A2/ANLN/KRT16/PPARG/S100P/TGFB2/WNT5A	11	BP
GO:0062009	secondary palate development	3/206	24/18670	0.00225836	0.0886405	0.0806934	WNT7A/TGFB2/WNT5A	3	BP
GO:0048144	fibroblast proliferation	5/206	84/18670	0.00237488	0.0895042	0.0814796	CDC6/PPARG/EREG/WNT5A/PDGFC	5	BP
GO:0019369	arachidonic acid metabolic process	4/206	51/18670	0.00239855	0.0895042	0.0814796	PTGS2/EPHX2/CYP2C18/CYP4F12	4	BP
GO:0048146	positive regulation of fibroblast proliferation	4/206	51/18670	0.00239855	0.0895042	0.0814796	CDC6/EREG/WNT5A/PDGFC	4	BP
GO:0071695	anatomical structure maturation	7/206	165/18670	0.00240705	0.0895042	0.0814796	BCL11A/TFCP2L1/SPINK5/CDH3/EREG/TGFB2/WNT5A	7	BP
GO:0034308	primary alcohol metabolic process	5/206	85/18670	0.00250108	0.0906161	0.0824918	AKR1B10/SDR16C5/DHRS9/SULT1B1/SULT1E1	5	BP
GO:0045682	regulation of epidermis development	5/206	85/18670	0.00250108	0.0906161	0.0824918	SPINK5/CDH3/TGFB2/SFN/WNT5A	5	BP
GO:1904861	excitatory synapse assembly	3/206	25/18670	0.00254561	0.091062	0.0828977	WNT7A/SHANK2/WNT5A	3	BP
GO:0007156	homophilic cell adhesion via plasma membrane adhesion molecules	7/206	168/18670	0.00266262	0.0940569	0.0856242	DSG3/PCDH7/IGSF9/CDH3/CEACAM6/CDH1/CEACAM5	7	BP
GO:0002576	platelet degranulation	6/206	128/18670	0.00298524	0.104152	0.094814	SCG3/PCDH7/RAB27B/TGFB2/TF/SELP	6	BP
GO:0034754	cellular hormone metabolic process	6/206	129/18670	0.00310271	0.106718	0.0971501	AKR1B10/CYP2C18/ADM/SDR16C5/DHRS9/SULT1E1	6	BP
GO:0001659	temperature homeostasis	7/206	173/18670	0.00313432	0.106718	0.0971501	PTGS2/GADD45G/PLAC8/FABP4/NMU/LCN2/PDGFC	7	BP
GO:0045444	fat cell differentiation	8/206	223/18670	0.00340371	0.11451	0.104244	PTGS2/PLAC8/FABP4/PPARG/LAMB3/ITGA6/WNT5A/SULT1E1	8	BP
GO:0030595	leukocyte chemotaxis	8/206	224/18670	0.00349717	0.116271	0.105846	IL1RN/CXCL17/S100A14/TGFB2/CXCL6/CXCL5/WNT5A/CCL20	8	BP
GO:0042730	fibrinolysis	3/206	28/18670	0.00353888	0.116289	0.105863	PLAT/KLKB1/SERPINB2	3	BP
GO:0048736	appendage development	7/206	179/18670	0.00378186	0.121449	0.110561	WNT7A/PITX1/FMN1/DKK1/TGFB2/ITGA6/WNT5A	7	BP
GO:0060173	limb development	7/206	179/18670	0.00378186	0.121449	0.110561	WNT7A/PITX1/FMN1/DKK1/TGFB2/ITGA6/WNT5A	7	BP
GO:0010575	positive regulation of vascular endothelial growth factor production	3/206	29/18670	0.00391544	0.124326	0.113179	PTGS2/CXCL17/GATA4	3	BP
GO:0003209	cardiac atrium morphogenesis	3/206	30/18670	0.00431548	0.13256	0.120675	TGFB2/WNT5A/GATA4	3	BP
GO:0010743	regulation of macrophage derived foam cell differentiation	3/206	30/18670	0.00431548	0.13256	0.120675	CSF2/PPARG/CRP	3	BP
GO:0099068	postsynapse assembly	3/206	30/18670	0.00431548	0.13256	0.120675	WNT7A/SHANK2/WNT5A	3	BP
GO:0021700	developmental maturation	9/206	284/18670	0.00439423	0.132876	0.120963	BCL11A/TFCP2L1/SPINK5/PPARG/CDH3/DEFB1/EREG/TGFB2/WNT5A	9	BP
GO:0120162	positive regulation of cold-induced thermogenesis	5/206	97/18670	0.00441981	0.132876	0.120963	GADD45G/PLAC8/FABP4/LCN2/PDGFC	5	BP
GO:0046328	regulation of JNK cascade	7/206	185/18670	0.00452641	0.133626	0.121645	SERPINB3/GADD45G/WNT7A/IL1RN/DKK1/ERN2/WNT5A	7	BP
GO:0051403	stress-activated MAPK cascade	9/206	286/18670	0.00459815	0.133626	0.121645	SERPINB3/XDH/GADD45G/WNT7A/IL1RN/DKK1/TGFB2/ERN2/WNT5A	9	BP
GO:0042737	drug catabolic process	6/206	140/18670	0.00463387	0.133626	0.121645	CYP2C18/DUOX2/CYP4B1/SULT1B1/GPX3/SULT1E1	6	BP
GO:0046330	positive regulation of JNK cascade	6/206	140/18670	0.00463387	0.133626	0.121645	GADD45G/WNT7A/IL1RN/DKK1/ERN2/WNT5A	6	BP
GO:0045742	positive regulation of epidermal growth factor receptor signaling pathway	3/206	31/18670	0.00473943	0.135289	0.12316	AGR2/EREG/PTK6	3	BP
GO:0038127	ERBB signaling pathway	6/206	142/18670	0.00496309	0.140257	0.127682	FAM83A/PTPRR/AGR2/EREG/PTK6/GPRC5A	6	BP
GO:0048021	regulation of melanin biosynthetic process	2/206	10/18670	0.00514331	0.143729	0.130843	CDH3/WNT5A	2	BP
GO:0038128	ERBB2 signaling pathway	3/206	32/18670	0.00518768	0.143729	0.130843	PTPRR/EREG/PTK6	3	BP
GO:1901186	positive regulation of ERBB signaling pathway	3/206	33/18670	0.00566061	0.15474	0.140866	AGR2/EREG/PTK6	3	BP
GO:0018958	phenol-containing compound metabolic process	5/206	103/18670	0.0056946	0.15474	0.140866	CDH3/DUOX2/TGFB2/SULT1B1/WNT5A	5	BP
GO:0030593	neutrophil chemotaxis	5/206	104/18670	0.00592978	0.157469	0.143351	IL1RN/TGFB2/CXCL6/CXCL5/CCL20	5	BP
GO:0035107	appendage morphogenesis	6/206	148/18670	0.00605396	0.157469	0.143351	WNT7A/PITX1/FMN1/DKK1/TGFB2/WNT5A	6	BP
GO:0035108	limb morphogenesis	6/206	148/18670	0.00605396	0.157469	0.143351	WNT7A/PITX1/FMN1/DKK1/TGFB2/WNT5A	6	BP
GO:0031589	cell-substrate adhesion	10/206	354/18670	0.00609387	0.157469	0.143351	LAMC2/MSLN/AGR2/LAMB3/CEACAM6/FMN1/ITGA6/ONECUT2/COL17A1/MUC4	10	BP
GO:0010574	regulation of vascular endothelial growth factor production	3/206	34/18670	0.00615857	0.157469	0.143351	PTGS2/CXCL17/GATA4	3	BP
GO:0031652	positive regulation of heat generation	2/206	11/18670	0.0062408	0.157469	0.143351	PTGS2/NMU	2	BP
GO:0070254	mucus secretion	2/206	11/18670	0.0062408	0.157469	0.143351	SYTL2/AGR2	2	BP
GO:1905383	protein localization to presynapse	2/206	11/18670	0.0062408	0.157469	0.143351	WNT7A/RAB27B	2	BP
GO:0006959	humoral immune response	10/206	356/18670	0.00633154	0.158345	0.144148	SLPI/CFB/KRT6A/KLK7/SPINK5/DEFB1/CRP/CXCL6/CXCL5/LCN2	10	BP
GO:0045926	negative regulation of growth	8/206	249/18670	0.00655128	0.162403	0.147842	BCL11A/TMPRSS4/PLAC8/PPARG/DCBLD2/PTK6/TGFB2/WNT5A	8	BP
GO:0003230	cardiac atrium development	3/206	35/18670	0.00668189	0.1642	0.149479	TGFB2/WNT5A/GATA4	3	BP
GO:0071300	cellular response to retinoic acid	4/206	69/18670	0.00711649	0.166753	0.151802	PPARG/PTK6/GJB3/WNT5A	4	BP
GO:0010573	vascular endothelial growth factor production	3/206	36/18670	0.00723087	0.166753	0.151802	PTGS2/CXCL17/GATA4	3	BP
GO:0010742	macrophage derived foam cell differentiation	3/206	36/18670	0.00723087	0.166753	0.151802	CSF2/PPARG/CRP	3	BP
GO:0035137	hindlimb morphogenesis	3/206	36/18670	0.00723087	0.166753	0.151802	WNT7A/PITX1/FMN1	3	BP
GO:0090077	foam cell differentiation	3/206	36/18670	0.00723087	0.166753	0.151802	CSF2/PPARG/CRP	3	BP
GO:1901342	regulation of vasculature development	11/206	422/18670	0.00737053	0.166753	0.151802	FGFBP1/PTGS2/XDH/SERPINB7/SPINK5/PPARG/ITGB8/ADM/TGFB2/WNT5A/GATA4	11	BP
GO:0002674	negative regulation of acute inflammatory response	2/206	12/18670	0.00743483	0.166753	0.151802	IL20RB/PPARG	2	BP
GO:0006068	ethanol catabolic process	2/206	12/18670	0.00743483	0.166753	0.151802	SULT1B1/SULT1E1	2	BP
GO:0014831	gastro-intestinal system smooth muscle contraction	2/206	12/18670	0.00743483	0.166753	0.151802	HTR1D/NMU	2	BP
GO:0051798	positive regulation of hair follicle development	2/206	12/18670	0.00743483	0.166753	0.151802	TGFB2/WNT5A	2	BP
GO:1900376	regulation of secondary metabolite biosynthetic process	2/206	12/18670	0.00743483	0.166753	0.151802	CDH3/WNT5A	2	BP
GO:0045216	cell-cell junction organization	6/206	156/18670	0.00776774	0.172848	0.157351	GJB2/CDH3/OCLN/PKP1/TGFB2/CDH1	6	BP
GO:0006486	protein glycosylation	8/206	258/18670	0.00804091	0.176152	0.160359	B3GNT6/GALNT5/CHST4/MUC16/MUC17/GALNT14/MUC4/ST6GALNAC1	8	BP
GO:0043413	macromolecule glycosylation	8/206	258/18670	0.00804091	0.176152	0.160359	B3GNT6/GALNT5/CHST4/MUC16/MUC17/GALNT14/MUC4/ST6GALNAC1	8	BP
GO:0031098	stress-activated protein kinase signaling cascade	9/206	315/18670	0.00846552	0.17735	0.16145	SERPINB3/XDH/GADD45G/WNT7A/IL1RN/DKK1/TGFB2/ERN2/WNT5A	9	BP
GO:1903524	positive regulation of blood circulation	4/206	73/18670	0.00866052	0.17735	0.16145	PTGS2/NMU/ADM/TGFB2	4	BP
GO:0003306	Wnt signaling pathway involved in heart development	2/206	13/18670	0.00872317	0.17735	0.16145	DKK1/WNT5A	2	BP
GO:0010745	negative regulation of macrophage derived foam cell differentiation	2/206	13/18670	0.00872317	0.17735	0.16145	PPARG/CRP	2	BP
GO:0031650	regulation of heat generation	2/206	13/18670	0.00872317	0.17735	0.16145	PTGS2/NMU	2	BP
GO:0042635	positive regulation of hair cycle	2/206	13/18670	0.00872317	0.17735	0.16145	TGFB2/WNT5A	2	BP
GO:0050872	white fat cell differentiation	2/206	13/18670	0.00872317	0.17735	0.16145	FABP4/PPARG	2	BP
GO:0060712	spongiotrophoblast layer development	2/206	13/18670	0.00872317	0.17735	0.16145	ADM/GJB5	2	BP
GO:0071285	cellular response to lithium ion	2/206	13/18670	0.00872317	0.17735	0.16145	FABP4/CDH1	2	BP
GO:2000052	positive regulation of non-canonical Wnt signaling pathway	2/206	13/18670	0.00872317	0.17735	0.16145	DKK1/WNT5A	2	BP
GO:0097529	myeloid leukocyte migration	7/206	210/18670	0.00886881	0.179023	0.162973	IL1RN/CXCL17/S100A14/TGFB2/CXCL6/CXCL5/CCL20	7	BP
GO:0045684	positive regulation of epidermis development	3/206	39/18670	0.00903467	0.180666	0.164468	TGFB2/SFN/WNT5A	3	BP
GO:1901616	organic hydroxy compound catabolic process	4/206	74/18670	0.00907803	0.180666	0.164468	AKR1B10/CYP4F12/SULT1B1/SULT1E1	4	BP
GO:0050678	regulation of epithelial cell proliferation	10/206	378/18670	0.00945028	0.186759	0.170015	FGFBP1/XDH/WNT7A/SERPINB5/PPARG/CDH3/EREG/TGFB2/SFN/WNT5A	10	BP
GO:0050900	leukocyte migration	12/206	499/18670	0.00962987	0.187543	0.170728	IL1RN/CXCL17/CEACAM6/S100A14/TGFB2/ITGA6/CXCL6/CXCL5/CEACAM5/WNT5A/CCL20/SELP	12	BP
GO:0045823	positive regulation of heart contraction	3/206	40/18670	0.00968905	0.187543	0.170728	NMU/ADM/TGFB2	3	BP
GO:0071470	cellular response to osmotic stress	3/206	40/18670	0.00968905	0.187543	0.170728	SLC2A1/PTGS2/LRRC8E	3	BP
GO:0007254	JNK cascade	7/206	214/18670	0.0097773	0.187847	0.171006	SERPINB3/GADD45G/WNT7A/IL1RN/DKK1/ERN2/WNT5A	7	BP
GO:1990266	neutrophil migration	5/206	118/18670	0.00997634	0.187847	0.171006	IL1RN/TGFB2/CXCL6/CXCL5/CCL20	5	BP
GO:0050680	negative regulation of epithelial cell proliferation	6/206	165/18670	0.0100857	0.187847	0.171006	XDH/PPARG/EREG/TGFB2/SFN/WNT5A	6	BP
GO:0010935	regulation of macrophage cytokine production	2/206	14/18670	0.0101036	0.187847	0.171006	TGFB2/WNT5A	2	BP
GO:0043455	regulation of secondary metabolic process	2/206	14/18670	0.0101036	0.187847	0.171006	CDH3/WNT5A	2	BP
GO:2001212	regulation of vasculogenesis	2/206	14/18670	0.0101036	0.187847	0.171006	XDH/ADM	2	BP
GO:0070085	glycosylation	8/206	269/18670	0.0101916	0.188245	0.171368	B3GNT6/GALNT5/CHST4/MUC16/MUC17/GALNT14/MUC4/ST6GALNAC1	8	BP
GO:0007173	epidermal growth factor receptor signaling pathway	5/206	119/18670	0.010323	0.189075	0.172123	FAM83A/AGR2/EREG/PTK6/GPRC5A	5	BP
GO:0042572	retinol metabolic process	3/206	41/18670	0.0103704	0.189075	0.172123	AKR1B10/SDR16C5/DHRS9	3	BP
GO:0051302	regulation of cell division	6/206	168/18670	0.0109573	0.198157	0.180391	CHMP4C/CDC6/EREG/TGFB2/SFN/PDGFC	6	BP
GO:0001704	formation of primary germ layer	5/206	121/18670	0.011041	0.198157	0.180391	LAMB3/COL11A1/LAMA3/DKK1/WNT5A	5	BP
GO:0021983	pituitary gland development	3/206	42/18670	0.0110788	0.198157	0.180391	PITX1/CDH1/WNT5A	3	BP
GO:0001570	vasculogenesis	4/206	79/18670	0.0113623	0.200686	0.182693	XDH/WNT7A/ITGB8/ADM	4	BP
GO:0030193	regulation of blood coagulation	4/206	79/18670	0.0113623	0.200686	0.182693	PLAT/KLKB1/SERPINB2/SELP	4	BP
GO:0035635	entry of bacterium into host cell	2/206	15/18670	0.011574	0.201902	0.1838	KRT6A/CDH1	2	BP
GO:0051883	killing of cells in other organism involved in symbiotic interaction	2/206	15/18670	0.011574	0.201902	0.1838	KRT6A/CXCL6	2	BP
GO:0043903	regulation of symbiosis, encompassing mutualism through parasitism	7/206	222/18670	0.0117956	0.202263	0.184129	SLPI/KRT6A/CHMP4C/TRIM31/OASL/POU2F3/CXCL6	7	BP
GO:0099054	presynapse assembly	3/206	43/18670	0.0118146	0.202263	0.184129	WNT7A/DKK1/WNT5A	3	BP
GO:1900046	regulation of hemostasis	4/206	80/18670	0.0118594	0.202263	0.184129	PLAT/KLKB1/SERPINB2/SELP	4	BP
GO:0043901	negative regulation of multi-organism process	6/206	171/18670	0.011881	0.202263	0.184129	SLPI/KRT6A/SPINK5/TRIM31/OASL/POU2F3	6	BP
GO:0007043	cell-cell junction assembly	5/206	124/18670	0.0121807	0.206124	0.187644	GJB2/CDH3/OCLN/PKP1/CDH1	5	BP
GO:0010469	regulation of signaling receptor activity	6/206	173/18670	0.0125265	0.206234	0.187744	PSCA/EREG/DKK1/GPRC5A/SHANK2/MUC4	6	BP
GO:0030326	embryonic limb morphogenesis	5/206	125/18670	0.0125777	0.206234	0.187744	WNT7A/PITX1/DKK1/TGFB2/WNT5A	5	BP
GO:0035113	embryonic appendage morphogenesis	5/206	125/18670	0.0125777	0.206234	0.187744	WNT7A/PITX1/DKK1/TGFB2/WNT5A	5	BP
GO:0044331	cell-cell adhesion mediated by cadherin	3/206	44/18670	0.0125778	0.206234	0.187744	CDH3/CDH1/WNT5A	3	BP
GO:0046189	phenol-containing compound biosynthetic process	3/206	44/18670	0.0125778	0.206234	0.187744	CDH3/TGFB2/WNT5A	3	BP
GO:0007160	cell-matrix adhesion	7/206	225/18670	0.0126251	0.206234	0.187744	MSLN/CEACAM6/FMN1/ITGA6/ONECUT2/COL17A1/MUC4	7	BP
GO:0010934	macrophage cytokine production	2/206	16/18670	0.0131322	0.209583	0.190792	TGFB2/WNT5A	2	BP
GO:0016540	protein autoprocessing	2/206	16/18670	0.0131322	0.209583	0.190792	CTSE/KLK6	2	BP
GO:0042448	progesterone metabolic process	2/206	16/18670	0.0131322	0.209583	0.190792	ADM/DHRS9	2	BP
GO:0060413	atrial septum morphogenesis	2/206	16/18670	0.0131322	0.209583	0.190792	TGFB2/GATA4	2	BP
GO:0001894	tissue homeostasis	7/206	227/18670	0.0132009	0.209583	0.190792	CLDN18/IL20RB/CDH3/VSIG1/PROM1/TF/MUC4	7	BP
GO:0006970	response to osmotic stress	4/206	83/18670	0.013434	0.211965	0.192961	SLC2A1/PTGS2/APOBEC1/LRRC8E	4	BP
GO:0001667	ameboidal-type cell migration	11/206	461/18670	0.0136409	0.211965	0.192961	FGFBP1/PTGS2/WNT7A/PTPRR/S100A2/ANLN/KRT16/PPARG/S100P/TGFB2/WNT5A	11	BP
GO:0002687	positive regulation of leukocyte migration	5/206	128/18670	0.0138211	0.211965	0.192961	CXCL17/S100A14/WNT5A/CCL20/SELP	5	BP
GO:0050818	regulation of coagulation	4/206	84/18670	0.013987	0.211965	0.192961	PLAT/KLKB1/SERPINB2/SELP	4	BP
GO:0097756	negative regulation of blood vessel diameter	4/206	84/18670	0.013987	0.211965	0.192961	PTGS2/HTR1D/ADM/CRP	4	BP
GO:1904018	positive regulation of vasculature development	7/206	230/18670	0.0140997	0.211965	0.192961	FGFBP1/PTGS2/SERPINB7/ITGB8/ADM/WNT5A/GATA4	7	BP
GO:0001101	response to acid chemical	9/206	343/18670	0.0141742	0.211965	0.192961	PTGS2/BCL11A/GJB2/PPARG/PTK6/DKK1/GJB3/WNT5A/PDGFC	9	BP
GO:0007157	heterophilic cell-cell adhesion via plasma membrane cell adhesion molecules	3/206	46/18670	0.0141874	0.211965	0.192961	CEACAM6/CEACAM5/SELP	3	BP
GO:0099172	presynapse organization	3/206	46/18670	0.0141874	0.211965	0.192961	WNT7A/DKK1/WNT5A	3	BP
GO:1903034	regulation of response to wounding	6/206	179/18670	0.0146102	0.211965	0.192961	KLK8/PLAT/KLKB1/SERPINB2/DUOX2/SELP	6	BP
GO:0031649	heat generation	2/206	17/18670	0.014776	0.211965	0.192961	PTGS2/NMU	2	BP
GO:0042268	regulation of cytolysis	2/206	17/18670	0.014776	0.211965	0.192961	KRT6A/CSF2	2	BP
GO:0042953	lipoprotein transport	2/206	17/18670	0.014776	0.211965	0.192961	APOBEC1/PPARG	2	BP
GO:0044872	lipoprotein localization	2/206	17/18670	0.014776	0.211965	0.192961	APOBEC1/PPARG	2	BP
GO:0045187	regulation of circadian sleep/wake cycle, sleep	2/206	17/18670	0.014776	0.211965	0.192961	CSF2/NMU	2	BP
GO:0051709	regulation of killing of cells of other organism	2/206	17/18670	0.014776	0.211965	0.192961	KRT6A/CXCL6	2	BP
GO:0051818	disruption of cells of other organism involved in symbiotic interaction	2/206	17/18670	0.014776	0.211965	0.192961	KRT6A/CXCL6	2	BP
GO:1904948	midbrain dopaminergic neuron differentiation	2/206	17/18670	0.014776	0.211965	0.192961	DKK1/WNT5A	2	BP
GO:2000811	negative regulation of anoikis	2/206	17/18670	0.014776	0.211965	0.192961	CEACAM6/CEACAM5	2	BP
GO:0042058	regulation of epidermal growth factor receptor signaling pathway	4/206	86/18670	0.0151357	0.216028	0.19666	AGR2/EREG/PTK6/GPRC5A	4	BP
GO:0051781	positive regulation of cell division	4/206	87/18670	0.0157318	0.222373	0.202436	CDC6/EREG/TGFB2/PDGFC	4	BP
GO:0008217	regulation of blood pressure	6/206	182/18670	0.0157377	0.222373	0.202436	PTGS2/EPHX2/CYP4F12/PPARG/NMU/ADM	6	BP
GO:0016339	calcium-dependent cell-cell adhesion via plasma membrane cell adhesion molecules	3/206	48/18670	0.0159084	0.223668	0.203614	CDH3/CDH1/SELP	3	BP
GO:0043506	regulation of JUN kinase activity	4/206	88/18670	0.0163424	0.227505	0.207108	SERPINB3/DKK1/ERN2/WNT5A	4	BP
GO:0050829	defense response to Gram-negative bacterium	4/206	88/18670	0.0163424	0.227505	0.207108	DEFB1/IL22RA1/CXCL6/SELP	4	BP
GO:0009312	oligosaccharide biosynthetic process	2/206	18/18670	0.0165035	0.227507	0.20711	SLC2A1/ST6GALNAC1	2	BP
GO:0090026	positive regulation of monocyte chemotaxis	2/206	18/18670	0.0165035	0.227507	0.20711	CXCL17/S100A14	2	BP
GO:0048546	digestive tract morphogenesis	3/206	49/18670	0.016811	0.230621	0.209944	AGR2/WNT5A/GATA4	3	BP
GO:0007369	gastrulation	6/206	185/18670	0.016924	0.23105	0.210335	IL1RN/LAMB3/COL11A1/LAMA3/DKK1/WNT5A	6	BP
GO:1903035	negative regulation of response to wounding	4/206	90/18670	0.0176077	0.239228	0.21778	KLK8/PLAT/KLKB1/SERPINB2	4	BP
GO:0009409	response to cold	3/206	50/18670	0.0177417	0.239896	0.218387	PLAC8/PPARG/ADM	3	BP
GO:0010888	negative regulation of lipid storage	2/206	19/18670	0.0183127	0.245268	0.223279	PPARG/CRP	2	BP
GO:0033189	response to vitamin A	2/206	19/18670	0.0183127	0.245268	0.223279	PPARG/GATA4	2	BP
GO:0033273	response to vitamin	4/206	93/18670	0.0196175	0.259496	0.236231	PTGS2/PPARG/KYNU/GATA4	4	BP
GO:1901184	regulation of ERBB signaling pathway	4/206	93/18670	0.0196175	0.259496	0.236231	AGR2/EREG/PTK6/GPRC5A	4	BP
GO:0060326	cell chemotaxis	8/206	304/18670	0.0198934	0.259496	0.236231	IL1RN/CXCL17/S100A14/TGFB2/CXCL6/CXCL5/WNT5A/CCL20	8	BP
GO:0007565	female pregnancy	6/206	192/18670	0.0199289	0.259496	0.236231	SLC2A1/PTGS2/TFCP2L1/GJB2/ADM/EPYC	6	BP
GO:0001502	cartilage condensation	2/206	20/18670	0.0202014	0.259496	0.236231	WNT7A/COL11A1	2	BP
GO:0003215	cardiac right ventricle morphogenesis	2/206	20/18670	0.0202014	0.259496	0.236231	TGFB2/GATA4	2	BP
GO:0010002	cardioblast differentiation	2/206	20/18670	0.0202014	0.259496	0.236231	TGFB2/GATA4	2	BP
GO:0050802	circadian sleep/wake cycle, sleep	2/206	20/18670	0.0202014	0.259496	0.236231	CSF2/NMU	2	BP
GO:0071636	positive regulation of transforming growth factor beta production	2/206	20/18670	0.0202014	0.259496	0.236231	PTGS2/SERPINB7	2	BP
GO:0032102	negative regulation of response to external stimulus	9/206	365/18670	0.0203548	0.259943	0.236638	KLK8/SPINK5/IL20RB/PLAT/KLKB1/PPARG/SERPINB2/CXCL17/WNT5A	9	BP
GO:0030195	negative regulation of blood coagulation	3/206	53/18670	0.0207034	0.259943	0.236638	PLAT/KLKB1/SERPINB2	3	BP
GO:0035296	regulation of tube diameter	5/206	143/18670	0.0212815	0.259943	0.236638	PTGS2/HTR1D/EPHX2/ADM/CRP	5	BP
GO:0050880	regulation of blood vessel size	5/206	143/18670	0.0212815	0.259943	0.236638	PTGS2/HTR1D/EPHX2/ADM/CRP	5	BP
GO:0097746	regulation of blood vessel diameter	5/206	143/18670	0.0212815	0.259943	0.236638	PTGS2/HTR1D/EPHX2/ADM/CRP	5	BP
GO:0106106	cold-induced thermogenesis	5/206	143/18670	0.0212815	0.259943	0.236638	GADD45G/PLAC8/FABP4/LCN2/PDGFC	5	BP
GO:0120161	regulation of cold-induced thermogenesis	5/206	143/18670	0.0212815	0.259943	0.236638	GADD45G/PLAC8/FABP4/LCN2/PDGFC	5	BP
GO:0046164	alcohol catabolic process	3/206	54/18670	0.0217472	0.259943	0.236638	AKR1B10/SULT1B1/SULT1E1	3	BP
GO:1900047	negative regulation of hemostasis	3/206	54/18670	0.0217472	0.259943	0.236638	PLAT/KLKB1/SERPINB2	3	BP
GO:0035150	regulation of tube size	5/206	144/18670	0.021856	0.259943	0.236638	PTGS2/HTR1D/EPHX2/ADM/CRP	5	BP
GO:0003283	atrial septum development	2/206	21/18670	0.0221678	0.259943	0.236638	TGFB2/GATA4	2	BP
GO:0006067	ethanol metabolic process	2/206	21/18670	0.0221678	0.259943	0.236638	SULT1B1/SULT1E1	2	BP
GO:0030277	maintenance of gastrointestinal epithelium	2/206	21/18670	0.0221678	0.259943	0.236638	VSIG1/MUC4	2	BP
GO:0030728	ovulation	2/206	21/18670	0.0221678	0.259943	0.236638	PTGS2/EREG	2	BP
GO:0042403	thyroid hormone metabolic process	2/206	21/18670	0.0221678	0.259943	0.236638	DUOX2/SULT1B1	2	BP
GO:0042438	melanin biosynthetic process	2/206	21/18670	0.0221678	0.259943	0.236638	CDH3/WNT5A	2	BP
GO:0042749	regulation of circadian sleep/wake cycle	2/206	21/18670	0.0221678	0.259943	0.236638	CSF2/NMU	2	BP
GO:0060713	labyrinthine layer morphogenesis	2/206	21/18670	0.0221678	0.259943	0.236638	ADM/GJB5	2	BP
GO:0098743	cell aggregation	2/206	21/18670	0.0221678	0.259943	0.236638	WNT7A/COL11A1	2	BP
GO:1902473	regulation of protein localization to synapse	2/206	21/18670	0.0221678	0.259943	0.236638	WNT7A/WNT5A	2	BP
GO:2000738	positive regulation of stem cell differentiation	2/206	21/18670	0.0221678	0.259943	0.236638	TGFB2/GATA4	2	BP
GO:0031099	regeneration	6/206	198/18670	0.022778	0.265994	0.242146	KLK8/WNT7A/PPARG/ADM/KLK6/GATA4	6	BP
GO:0051384	response to glucocorticoid	5/206	146/18670	0.0230352	0.26789	0.243872	PTGS2/ALDH3A1/IL1RN/GJB2/ADM	5	BP
GO:0034341	response to interferon-gamma	6/206	199/18670	0.0232781	0.269606	0.245435	TRIM31/OASL/PPARG/KYNU/WNT5A/CCL20	6	BP
GO:0048525	negative regulation of viral process	4/206	99/18670	0.0240478	0.275277	0.250597	SLPI/TRIM31/OASL/POU2F3	4	BP
GO:0006582	melanin metabolic process	2/206	22/18670	0.02421	0.275277	0.250597	CDH3/WNT5A	2	BP
GO:0032402	melanosome transport	2/206	22/18670	0.02421	0.275277	0.250597	CDH3/RAB27B	2	BP
GO:0060575	intestinal epithelial cell differentiation	2/206	22/18670	0.02421	0.275277	0.250597	PTK6/GATA4	2	BP
GO:0061041	regulation of wound healing	5/206	148/18670	0.0242548	0.275277	0.250597	PLAT/KLKB1/SERPINB2/DUOX2/SELP	5	BP
GO:0042743	hydrogen peroxide metabolic process	3/206	57/18670	0.0250486	0.282022	0.256737	MMP3/DUOX2/GPX3	3	BP
GO:0050819	negative regulation of coagulation	3/206	57/18670	0.0250486	0.282022	0.256737	PLAT/KLKB1/SERPINB2	3	BP
GO:0045766	positive regulation of angiogenesis	6/206	204/18670	0.0258896	0.288506	0.26264	FGFBP1/PTGS2/ITGB8/ADM/WNT5A/GATA4	6	BP
GO:0022410	circadian sleep/wake cycle process	2/206	23/18670	0.026326	0.288506	0.26264	CSF2/NMU	2	BP
GO:0032401	establishment of melanosome localization	2/206	23/18670	0.026326	0.288506	0.26264	CDH3/RAB27B	2	BP
GO:0051904	pigment granule transport	2/206	23/18670	0.026326	0.288506	0.26264	CDH3/RAB27B	2	BP
GO:0061436	establishment of skin barrier	2/206	23/18670	0.026326	0.288506	0.26264	KRT16/SFN	2	BP
GO:2000050	regulation of non-canonical Wnt signaling pathway	2/206	23/18670	0.026326	0.288506	0.26264	DKK1/WNT5A	2	BP
GO:0071222	cellular response to lipopolysaccharide	6/206	205/18670	0.0264344	0.288506	0.26264	IL1RN/CSF2/CXCL6/CXCL5/WNT5A/LCN2	6	BP
GO:0007568	aging	8/206	321/18670	0.0264413	0.288506	0.26264	PTGS2/ALDH3A1/TFCP2L1/GJB2/KRT16/KYNU/ADM/DKK1	8	BP
GO:0045765	regulation of angiogenesis	9/206	383/18670	0.0267026	0.290236	0.264215	FGFBP1/PTGS2/SPINK5/PPARG/ITGB8/ADM/TGFB2/WNT5A/GATA4	9	BP
GO:0002064	epithelial cell development	6/206	207/18670	0.0275466	0.295166	0.268703	WNT7A/TFCP2L1/VSIG1/SFN/WNT5A/ONECUT2	6	BP
GO:1990845	adaptive thermogenesis	5/206	154/18670	0.0281605	0.295166	0.268703	GADD45G/PLAC8/FABP4/LCN2/PDGFC	5	BP
GO:0001523	retinoid metabolic process	4/206	104/18670	0.0281669	0.295166	0.268703	AKR1B10/CYP2C18/SDR16C5/DHRS9	4	BP
GO:0010923	negative regulation of phosphatase activity	4/206	104/18670	0.0281669	0.295166	0.268703	SYTL2/PPP1R1A/TGFB2/SH2D4A	4	BP
GO:0003181	atrioventricular valve morphogenesis	2/206	24/18670	0.0285139	0.295166	0.268703	TGFB2/GATA4	2	BP
GO:0032897	negative regulation of viral transcription	2/206	24/18670	0.0285139	0.295166	0.268703	TRIM31/POU2F3	2	BP
GO:0042537	benzene-containing compound metabolic process	2/206	24/18670	0.0285139	0.295166	0.268703	KYNU/CYP4B1	2	BP
GO:0042738	exogenous drug catabolic process	2/206	24/18670	0.0285139	0.295166	0.268703	CYP2C18/CYP4B1	2	BP
GO:0046697	decidualization	2/206	24/18670	0.0285139	0.295166	0.268703	PTGS2/GJB2	2	BP
GO:0050427	3'-phosphoadenosine 5'-phosphosulfate metabolic process	2/206	24/18670	0.0285139	0.295166	0.268703	SULT1B1/SULT1E1	2	BP
GO:0051905	establishment of pigment granule localization	2/206	24/18670	0.0285139	0.295166	0.268703	CDH3/RAB27B	2	BP
GO:0071677	positive regulation of mononuclear cell migration	2/206	24/18670	0.0285139	0.295166	0.268703	CXCL17/S100A14	2	BP
GO:2000209	regulation of anoikis	2/206	24/18670	0.0285139	0.295166	0.268703	CEACAM6/CEACAM5	2	BP
GO:0071229	cellular response to acid chemical	6/206	209/18670	0.0286894	0.295899	0.269369	BCL11A/PPARG/PTK6/GJB3/WNT5A/PDGFC	6	BP
GO:0009612	response to mechanical stimulus	6/206	210/18670	0.0292724	0.300813	0.273844	SLC2A1/PTGS2/PPARG/COL11A1/SCEL/GATA4	6	BP
GO:0001655	urogenital system development	8/206	330/18670	0.0304561	0.304062	0.276801	SERPINB7/SERPINB5/PROM1/FMN1/TGFB2/ITGA6/PKHD1/WNT5A	8	BP
GO:0071219	cellular response to molecule of bacterial origin	6/206	212/18670	0.0304615	0.304062	0.276801	IL1RN/CSF2/CXCL6/CXCL5/WNT5A/LCN2	6	BP
GO:0031069	hair follicle morphogenesis	2/206	25/18670	0.030772	0.304062	0.276801	FOXQ1/TGFB2	2	BP
GO:0031639	plasminogen activation	2/206	25/18670	0.030772	0.304062	0.276801	PLAT/KLKB1	2	BP
GO:0032400	melanosome localization	2/206	25/18670	0.030772	0.304062	0.276801	CDH3/RAB27B	2	BP
GO:0034035	purine ribonucleoside bisphosphate metabolic process	2/206	25/18670	0.030772	0.304062	0.276801	SULT1B1/SULT1E1	2	BP
GO:0048103	somatic stem cell division	2/206	25/18670	0.030772	0.304062	0.276801	WNT7A/TGFB2	2	BP
GO:0090025	regulation of monocyte chemotaxis	2/206	25/18670	0.030772	0.304062	0.276801	CXCL17/S100A14	2	BP
GO:0097186	amelogenesis	2/206	25/18670	0.030772	0.304062	0.276801	ITGA6/WDR72	2	BP
GO:1905809	negative regulation of synapse organization	2/206	25/18670	0.030772	0.304062	0.276801	DKK1/WNT5A	2	BP
GO:2000482	regulation of interleukin-8 secretion	2/206	25/18670	0.030772	0.304062	0.276801	CRP/WNT5A	2	BP
GO:0046824	positive regulation of nucleocytoplasmic transport	3/206	62/18670	0.031116	0.30639	0.27892	PTGS2/CDH1/SFN	3	BP
GO:0002673	regulation of acute inflammatory response	5/206	159/18670	0.0317038	0.310752	0.282891	PTGS2/CFB/IL20RB/KLKB1/PPARG	5	BP
GO:0043542	endothelial cell migration	7/206	273/18670	0.0321818	0.310752	0.282891	FGFBP1/PTGS2/WNT7A/S100A2/PPARG/S100P/WNT5A	7	BP
GO:0031646	positive regulation of neurological system process	3/206	63/18670	0.0324138	0.310752	0.282891	WNT7A/NMU/SHANK2	3	BP
GO:0035418	protein localization to synapse	3/206	63/18670	0.0324138	0.310752	0.282891	WNT7A/RAB27B/WNT5A	3	BP
GO:0001676	long-chain fatty acid metabolic process	4/206	109/18670	0.0326814	0.310752	0.282891	PTGS2/EPHX2/CYP2C18/CYP4F12	4	BP
GO:0003171	atrioventricular valve development	2/206	26/18670	0.0330985	0.310752	0.282891	TGFB2/GATA4	2	BP
GO:0010460	positive regulation of heart rate	2/206	26/18670	0.0330985	0.310752	0.282891	NMU/ADM	2	BP
GO:0033561	regulation of water loss via skin	2/206	26/18670	0.0330985	0.310752	0.282891	KRT16/SFN	2	BP
GO:0034114	regulation of heterotypic cell-cell adhesion	2/206	26/18670	0.0330985	0.310752	0.282891	IL1RN/CEACAM6	2	BP
GO:0042745	circadian sleep/wake cycle	2/206	26/18670	0.0330985	0.310752	0.282891	CSF2/NMU	2	BP
GO:0045992	negative regulation of embryonic development	2/206	26/18670	0.0330985	0.310752	0.282891	DKK1/WNT5A	2	BP
GO:0051875	pigment granule localization	2/206	26/18670	0.0330985	0.310752	0.282891	CDH3/RAB27B	2	BP
GO:0055083	monovalent inorganic anion homeostasis	2/206	26/18670	0.0330985	0.310752	0.282891	SLC34A2/CA12	2	BP
GO:0060669	embryonic placenta morphogenesis	2/206	26/18670	0.0330985	0.310752	0.282891	ADM/GJB5	2	BP
GO:0071241	cellular response to inorganic substance	6/206	217/18670	0.0335718	0.312616	0.284588	PTGS2/FABP4/MMP3/CDH1/WNT5A/TF	6	BP
GO:0016101	diterpenoid metabolic process	4/206	110/18670	0.0336322	0.312616	0.284588	AKR1B10/CYP2C18/SDR16C5/DHRS9	4	BP
GO:0033559	unsaturated fatty acid metabolic process	4/206	110/18670	0.0336322	0.312616	0.284588	PTGS2/EPHX2/CYP2C18/CYP4F12	4	BP
GO:0045600	positive regulation of fat cell differentiation	3/206	64/18670	0.0337395	0.312616	0.284588	PTGS2/PPARG/SULT1E1	3	BP
GO:0031960	response to corticosteroid	5/206	162/18670	0.0339579	0.313611	0.285494	PTGS2/ALDH3A1/IL1RN/GJB2/ADM	5	BP
GO:0035305	negative regulation of dephosphorylation	4/206	111/18670	0.0345989	0.318491	0.289936	SYTL2/PPP1R1A/TGFB2/SH2D4A	4	BP
GO:0007584	response to nutrient	6/206	219/18670	0.0348715	0.319219	0.290599	PTGS2/ALDH3A1/BCL11A/PPARG/KYNU/GATA4	6	BP
GO:0002548	monocyte chemotaxis	3/206	65/18670	0.035093	0.319219	0.290599	CXCL17/S100A14/CCL20	3	BP
GO:0051148	negative regulation of muscle cell differentiation	3/206	65/18670	0.035093	0.319219	0.290599	EREG/DKK1/CEACAM5	3	BP
GO:0007176	regulation of epidermal growth factor-activated receptor activity	2/206	27/18670	0.0354916	0.319219	0.290599	EREG/GPRC5A	2	BP
GO:0045932	negative regulation of muscle contraction	2/206	27/18670	0.0354916	0.319219	0.290599	TNNT1/PTGS2	2	BP
GO:0002526	acute inflammatory response	6/206	220/18670	0.0355334	0.319219	0.290599	PTGS2/CFB/IL20RB/KLKB1/PPARG/CRP	6	BP
GO:0002065	columnar/cuboidal epithelial cell differentiation	4/206	112/18670	0.0355818	0.319219	0.290599	AGR2/PTK6/WNT5A/GATA4	4	BP
GO:1990748	cellular detoxification	4/206	112/18670	0.0355818	0.319219	0.290599	PTGS2/AKR1B10/DUOX2/GPX3	4	BP
GO:0060047	heart contraction	7/206	280/18670	0.0361452	0.322914	0.293962	TNNT1/SLC8A2/NMU/ADM/TGFB2/GATA4/TNNT3	7	BP
GO:0043900	regulation of multi-organism process	9/206	405/18670	0.0362221	0.322914	0.293962	SLPI/KRT6A/KLK7/CHMP4C/SPINK5/TRIM31/OASL/POU2F3/CXCL6	9	BP
GO:1905207	regulation of cardiocyte differentiation	3/206	66/18670	0.0364743	0.32414	0.295079	DKK1/TGFB2/GATA4	3	BP
GO:0044706	multi-multicellular organism process	6/206	222/18670	0.0368813	0.326729	0.297436	SLC2A1/PTGS2/TFCP2L1/GJB2/ADM/EPYC	6	BP
GO:0006690	icosanoid metabolic process	4/206	114/18670	0.0375956	0.328973	0.299478	PTGS2/EPHX2/CYP2C18/CYP4F12	4	BP
GO:0019748	secondary metabolic process	3/206	67/18670	0.0378832	0.328973	0.299478	AKR1B10/CDH3/WNT5A	3	BP
GO:0008209	androgen metabolic process	2/206	28/18670	0.0379495	0.328973	0.299478	ADM/DHRS9	2	BP
GO:0035116	embryonic hindlimb morphogenesis	2/206	28/18670	0.0379495	0.328973	0.299478	WNT7A/PITX1	2	BP
GO:0060512	prostate gland morphogenesis	2/206	28/18670	0.0379495	0.328973	0.299478	SERPINB5/WNT5A	2	BP
GO:1990776	response to angiotensin	2/206	28/18670	0.0379495	0.328973	0.299478	PTGS2/CDC6	2	BP
GO:2000463	positive regulation of excitatory postsynaptic potential	2/206	28/18670	0.0379495	0.328973	0.299478	WNT7A/SHANK2	2	BP
GO:0072593	reactive oxygen species metabolic process	7/206	284/18670	0.038549	0.332801	0.302964	PTGS2/XDH/EPHX2/MMP3/DUOX2/CRP/GPX3	7	BP
GO:0032963	collagen metabolic process	4/206	115/18670	0.0386266	0.332801	0.302964	SERPINB7/PPARG/KLK6/MMP3	4	BP
GO:0050806	positive regulation of synaptic transmission	5/206	168/18670	0.0387588	0.332925	0.303076	PTGS2/WNT7A/SLC8A2/NMU/SHANK2	5	BP
GO:0050891	multicellular organismal water homeostasis	3/206	68/18670	0.0393196	0.336719	0.30653	CYP4F12/KRT16/SFN	3	BP
GO:0015698	inorganic anion transport	5/206	169/18670	0.0395971	0.33695	0.30674	SLC34A2/CLIC3/LRRC8E/GABRP/SLC26A11	5	BP
GO:1900180	regulation of protein localization to nucleus	4/206	116/18670	0.0396737	0.33695	0.30674	PTGS2/CLDN18/CDH1/TRIM29	4	BP
GO:0009101	glycoprotein biosynthetic process	8/206	348/18670	0.0397043	0.33695	0.30674	B3GNT6/GALNT5/CHST4/MUC16/MUC17/GALNT14/MUC4/ST6GALNAC1	8	BP
GO:0010669	epithelial structure maintenance	2/206	29/18670	0.0404705	0.337373	0.307126	VSIG1/MUC4	2	BP
GO:0044550	secondary metabolite biosynthetic process	2/206	29/18670	0.0404705	0.337373	0.307126	CDH3/WNT5A	2	BP
GO:0048730	epidermis morphogenesis	2/206	29/18670	0.0404705	0.337373	0.307126	FOXQ1/TGFB2	2	BP
GO:0061099	negative regulation of protein tyrosine kinase activity	2/206	29/18670	0.0404705	0.337373	0.307126	PTK6/GPRC5A	2	BP
GO:0072606	interleukin-8 secretion	2/206	29/18670	0.0404705	0.337373	0.307126	CRP/WNT5A	2	BP
GO:1900181	negative regulation of protein localization to nucleus	2/206	29/18670	0.0404705	0.337373	0.307126	CLDN18/TRIM29	2	BP
GO:0055008	cardiac muscle tissue morphogenesis	3/206	69/18670	0.0407834	0.338982	0.30859	COL11A1/TGFB2/WNT5A	3	BP
GO:0098656	anion transmembrane transport	7/206	288/18670	0.0410557	0.340244	0.309739	SLC6A20/SLC9A2/CLIC3/LRRC8E/SLC6A14/GABRP/SLC26A11	7	BP
GO:0006937	regulation of muscle contraction	5/206	171/18670	0.0413069	0.340331	0.309818	TNNT1/PTGS2/NMU/GATA4/TNNT3	5	BP
GO:0010634	positive regulation of epithelial cell migration	5/206	171/18670	0.0413069	0.340331	0.309818	FGFBP1/PTGS2/WNT7A/TGFB2/WNT5A	5	BP
GO:0051966	regulation of synaptic transmission, glutamatergic	3/206	70/18670	0.0422744	0.346885	0.315784	PTGS2/DKK1/SHANK2	3	BP
GO:0003015	heart process	7/206	290/18670	0.0423479	0.346885	0.315784	TNNT1/SLC8A2/NMU/ADM/TGFB2/GATA4/TNNT3	7	BP
GO:0010632	regulation of epithelial cell migration	7/206	291/18670	0.0430039	0.347686	0.316514	FGFBP1/PTGS2/WNT7A/PTPRR/PPARG/TGFB2/WNT5A	7	BP
GO:0042759	long-chain fatty acid biosynthetic process	2/206	30/18670	0.043053	0.347686	0.316514	PTGS2/EPHX2	2	BP
GO:0061082	myeloid leukocyte cytokine production	2/206	30/18670	0.043053	0.347686	0.316514	TGFB2/WNT5A	2	BP
GO:1905606	regulation of presynapse assembly	2/206	30/18670	0.043053	0.347686	0.316514	WNT7A/DKK1	2	BP
GO:0003018	vascular process in circulatory system	5/206	173/18670	0.0430609	0.347686	0.316514	PTGS2/HTR1D/EPHX2/ADM/CRP	5	BP
GO:0009100	glycoprotein metabolic process	9/206	419/18670	0.0433683	0.34917	0.317865	COL11A1/B3GNT6/GALNT5/CHST4/MUC16/MUC17/GALNT14/MUC4/ST6GALNAC1	9	BP
GO:0050795	regulation of behavior	3/206	71/18670	0.0437925	0.351584	0.320063	HTR1D/CSF2/NMU	3	BP
GO:0006721	terpenoid metabolic process	4/206	120/18670	0.0440232	0.352435	0.320837	AKR1B10/CYP2C18/SDR16C5/DHRS9	4	BP
GO:0072001	renal system development	7/206	293/18670	0.0443354	0.353932	0.3222	SERPINB7/PROM1/FMN1/TGFB2/ITGA6/PKHD1/WNT5A	7	BP
GO:0010811	positive regulation of cell-substrate adhesion	4/206	121/18670	0.0451508	0.358708	0.326548	AGR2/CEACAM6/FMN1/ITGA6	4	BP
GO:0002675	positive regulation of acute inflammatory response	2/206	31/18670	0.0456953	0.358708	0.326548	PTGS2/KLKB1	2	BP
GO:0030431	sleep	2/206	31/18670	0.0456953	0.358708	0.326548	CSF2/NMU	2	BP
GO:0099174	regulation of presynapse organization	2/206	31/18670	0.0456953	0.358708	0.326548	WNT7A/DKK1	2	BP
GO:1902186	regulation of viral release from host cell	2/206	31/18670	0.0456953	0.358708	0.326548	CHMP4C/TRIM31	2	BP
GO:2000406	positive regulation of T cell migration	2/206	31/18670	0.0456953	0.358708	0.326548	WNT5A/CCL20	2	BP
GO:0007416	synapse assembly	5/206	177/18670	0.0467017	0.364193	0.331541	WNT7A/DKK1/CDH1/SHANK2/WNT5A	5	BP
GO:0048469	cell maturation	5/206	177/18670	0.0467017	0.364193	0.331541	BCL11A/TFCP2L1/PPARG/DEFB1/EREG	5	BP
GO:0003208	cardiac ventricle morphogenesis	3/206	73/18670	0.0469095	0.364193	0.331541	COL11A1/TGFB2/GATA4	3	BP
GO:0043627	response to estrogen	3/206	73/18670	0.0469095	0.364193	0.331541	WNT7A/SLC34A2/PPARG	3	BP
GO:0071216	cellular response to biotic stimulus	6/206	236/18670	0.0472341	0.364223	0.331568	IL1RN/CSF2/CXCL6/CXCL5/WNT5A/LCN2	6	BP
GO:0042573	retinoic acid metabolic process	2/206	32/18670	0.0483958	0.364223	0.331568	CYP2C18/DHRS9	2	BP
GO:0042744	hydrogen peroxide catabolic process	2/206	32/18670	0.0483958	0.364223	0.331568	DUOX2/GPX3	2	BP
GO:0045745	positive regulation of G protein-coupled receptor signaling pathway	2/206	32/18670	0.0483958	0.364223	0.331568	KLK6/WNT5A	2	BP
GO:0045987	positive regulation of smooth muscle contraction	2/206	32/18670	0.0483958	0.364223	0.331568	PTGS2/NMU	2	BP
GO:0051968	positive regulation of synaptic transmission, glutamatergic	2/206	32/18670	0.0483958	0.364223	0.331568	PTGS2/SHANK2	2	BP
GO:0061311	cell surface receptor signaling pathway involved in heart development	2/206	32/18670	0.0483958	0.364223	0.331568	DKK1/WNT5A	2	BP
GO:1900745	positive regulation of p38MAPK cascade	2/206	32/18670	0.0483958	0.364223	0.331568	XDH/GADD45G	2	BP
GO:0001895	retina homeostasis	3/206	74/18670	0.048508	0.364223	0.331568	CDH3/PROM1/TF	3	BP
GO:0030104	water homeostasis	3/206	74/18670	0.048508	0.364223	0.331568	CYP4F12/KRT16/SFN	3	BP
GO:0031670	cellular response to nutrient	3/206	74/18670	0.048508	0.364223	0.331568	PTGS2/BCL11A/PPARG	3	BP
GO:0043507	positive regulation of JUN kinase activity	3/206	74/18670	0.048508	0.364223	0.331568	DKK1/ERN2/WNT5A	3	BP
GO:0030177	positive regulation of Wnt signaling pathway	5/206	179/18670	0.0485889	0.364223	0.331568	ZBED2/CDH3/DKK1/SCEL/WNT5A	5	BP
GO:0001933	negative regulation of protein phosphorylation	9/206	429/18670	0.0490182	0.36647	0.333613	SERPINB3/XDH/FABP4/PTPRR/PSCA/PTK6/DKK1/GPRC5A/SFN	9	BP
GO:0070372	regulation of ERK1 and ERK2 cascade	7/206	300/18670	0.0492043	0.36689	0.333996	PTPRR/PSCA/PKHD1/MARCO/CCL20/GATA4/PDGFC	7	BP
GO:0071346	cellular response to interferon-gamma	5/206	180/18670	0.0495491	0.367522	0.334571	TRIM31/OASL/PPARG/WNT5A/CCL20	5	BP
GO:0071466	cellular response to xenobiotic stimulus	5/206	180/18670	0.0495491	0.367522	0.334571	ALDH3A1/EPHX2/CYP2C18/GJB2/SULT1B1	5	BP
GO:0006805	xenobiotic metabolic process	4/206	125/18670	0.0498218	0.368577	0.335532	ALDH3A1/EPHX2/CYP2C18/SULT1B1	4	BP
GO:0016324	apical plasma membrane	16/208	318/19717	2.87088e-07	7.1485e-05	6.46704e-05	SLC2A1/SLC6A20/CYP4F12/SLC34A2/CEACAM6/PROM2/DUOX2/OCLN/RAB27B/PROM1/MUC17/PKHD1/SHANK2/CEACAM5/SLC29A4/TF	16	CC
GO:0045177	apical part of cell	17/208	384/19717	7.27996e-07	9.06355e-05	8.19953e-05	SLC2A1/SLC6A20/PLAT/CYP4F12/SLC34A2/CEACAM6/PROM2/DUOX2/OCLN/RAB27B/PROM1/MUC17/PKHD1/SHANK2/CEACAM5/SLC29A4/TF	17	CC
GO:0005922	connexin complex	4/208	21/19717	6.25552e-05	0.00519208	0.00469713	GJB2/GJB4/GJB3/GJB5	4	CC
GO:0005911	cell-cell junction	15/208	459/19717	0.000113679	0.0054564	0.00493625	SLC2A1/DSG3/CLDN18/GJB2/CDH3/OCLN/PKP1/GJB4/ITGA6/CDH1/TJP3/GJB3/TRIM29/COL17A1/GJB5	15	CC
GO:0005788	endoplasmic reticulum lumen	12/208	309/19717	0.000114298	0.0054564	0.00493625	PTGS2/WNT7A/TSPAN33/SCG3/MSLN/CHGB/COL11A1/COL10A1/WNT5A/TF/COL17A1/PDGFC	12	CC
GO:0043256	laminin complex	3/208	10/19717	0.00013148	0.0054564	0.00493625	LAMC2/LAMB3/LAMA3	3	CC
GO:0005921	gap junction	4/208	32/19717	0.000343225	0.012209	0.0110451	GJB2/GJB4/GJB3/GJB5	4	CC
GO:0031225	anchored component of membrane	8/208	170/19717	0.000456308	0.0142026	0.0128487	PRSS21/MSLN/PSCA/CEACAM6/RAB27B/LY6D/PKHD1/CEACAM5	8	CC
GO:0001533	cornified envelope	5/208	65/19717	0.000615326	0.017024	0.0154011	CST6/DSG3/SPRR1B/PKP1/SCEL	5	CC
GO:0005796	Golgi lumen	6/208	102/19717	0.000744905	0.0185481	0.01678	WNT7A/DEFB1/MUC16/MUC17/WNT5A/MUC4	6	CC
GO:0062023	collagen-containing extracellular matrix	12/208	406/19717	0.00131251	0.0297104	0.0268781	SLPI/LAMC2/LAMB3/COL11A1/MXRA5/LAMA3/TGFB2/MUC17/ITGA6/COL10A1/WNT5A/COL17A1	12	CC
GO:0031528	microvillus membrane	3/208	23/19717	0.00175377	0.0363908	0.0329217	S100P/PROM2/PROM1	3	CC
GO:0044420	extracellular matrix component	4/208	51/19717	0.00204052	0.0390837	0.0353579	LAMC2/LAMB3/COL11A1/LAMA3	4	CC
GO:0005604	basement membrane	5/208	95/19717	0.00334725	0.0595333	0.053858	LAMC2/LAMB3/LAMA3/ITGA6/COL17A1	5	CC
GO:0019898	extrinsic component of membrane	9/208	295/19717	0.00421578	0.069982	0.0633107	SYTL2/STYK1/CDH3/DEFB1/PTK6/MUC16/CDH1/PIK3C2G/TF	9	CC
GO:0034774	secretory granule lumen	9/208	321/19717	0.00722032	0.109413	0.0989832	SERPINB3/SLPI/PLAC8/SCG3/S100P/PCSK1/TGFB2/TF/LCN2	9	CC
GO:0005913	cell-cell adherens junction	5/208	117/19717	0.00804276	0.109413	0.0989832	CDH3/PKP1/ITGA6/CDH1/TRIM29	5	CC
GO:0019897	extrinsic component of plasma membrane	6/208	165/19717	0.00820684	0.109413	0.0989832	SYTL2/STYK1/CDH3/PTK6/CDH1/TF	6	CC
GO:0016323	basolateral plasma membrane	7/208	217/19717	0.00834881	0.109413	0.0989832	SLC2A1/SLC8A2/PROM2/VSIG1/ITGA6/CEACAM5/TF	7	CC
GO:0060205	cytoplasmic vesicle lumen	9/208	338/19717	0.00993053	0.119887	0.108458	SERPINB3/SLPI/PLAC8/SCG3/S100P/PCSK1/TGFB2/TF/LCN2	9	CC
GO:0031983	vesicle lumen	9/208	339/19717	0.010111	0.119887	0.108458	SERPINB3/SLPI/PLAC8/SCG3/S100P/PCSK1/TGFB2/TF/LCN2	9	CC
GO:0005581	collagen trimer	4/208	87/19717	0.0135604	0.14081	0.127387	COL11A1/COL10A1/MARCO/COL17A1	4	CC
GO:0031092	platelet alpha granule membrane	2/208	17/19717	0.013572	0.14081	0.127387	PCDH7/SELP	2	CC
GO:0042599	lamellar body	2/208	17/19717	0.013572	0.14081	0.127387	KLK7/SPINK5	2	CC
GO:0042827	platelet dense granule	2/208	21/19717	0.020387	0.203054	0.183698	RAB27B/SELP	2	CC
GO:0016328	lateral plasma membrane	3/208	57/19717	0.0223125	0.213685	0.193315	GJB2/OCLN/CDH1	3	CC
GO:0031233	intrinsic component of external side of plasma membrane	2/208	24/19717	0.0262477	0.233512	0.211251	PKHD1/CEACAM5	2	CC
GO:0005882	intermediate filament	6/208	214/19717	0.0262583	0.233512	0.211251	KRT6A/KRT13/KRT80/KRT16/PKP1/SHANK2	6	CC
GO:0030057	desmosome	2/208	25/19717	0.0283351	0.243291	0.220098	DSG3/PKP1	2	CC
GO:0016342	catenin complex	2/208	29/19717	0.0373114	0.309684	0.280163	CDH3/CDH1	2	CC
GO:0005865	striated muscle thin filament	2/208	31/19717	0.0421541	0.328012	0.296743	TNNT1/TNNT3	2	CC
GO:0008305	integrin complex	2/208	31/19717	0.0421541	0.328012	0.296743	ITGB8/ITGA6	2	CC
GO:0036379	myofilament	2/208	32/19717	0.044659	0.336972	0.304849	TNNT1/TNNT3	2	CC
GO:0009925	basal plasma membrane	2/208	34/19717	0.0498285	0.349494	0.316177	ITGA6/TF	2	CC
GO:0098636	protein complex involved in cell adhesion	2/208	34/19717	0.0498285	0.349494	0.316177	ITGB8/ITGA6	2	CC
GO:0004252	serine-type endopeptidase activity	12/199	160/17697	2.64065e-07	0.000106154	9.28398e-05	KLK8/KLK10/CFB/KLK7/TMPRSS4/PRSS21/PLAT/KLKB1/KLK6/MMP3/RHBDL2/PCSK1	12	MF
GO:0008236	serine-type peptidase activity	12/199	182/17697	1.05268e-06	0.000177515	0.00015525	KLK8/KLK10/CFB/KLK7/TMPRSS4/PRSS21/PLAT/KLKB1/KLK6/MMP3/RHBDL2/PCSK1	12	MF
GO:0017171	serine hydrolase activity	12/199	186/17697	1.32474e-06	0.000177515	0.00015525	KLK8/KLK10/CFB/KLK7/TMPRSS4/PRSS21/PLAT/KLKB1/KLK6/MMP3/RHBDL2/PCSK1	12	MF
GO:0004867	serine-type endopeptidase inhibitor activity	7/199	94/17697	9.16549e-05	0.00776948	0.00679499	SERPINB3/SLPI/SERPINB7/SPINK5/SERPINB5/SERPINB2/WFDC3	7	MF
GO:0005201	extracellular matrix structural constituent	9/199	163/17697	9.66354e-05	0.00776948	0.00679499	LAMC2/LAMB3/COL11A1/MXRA5/LAMA3/MUC17/COL10A1/COL17A1/MUC4	9	MF
GO:0004866	endopeptidase inhibitor activity	9/199	175/17697	0.000165756	0.0111057	0.00971274	SERPINB3/SLPI/CST6/SERPINB7/SPINK5/SERPINB5/SERPINB2/WFDC3/CST1	9	MF
GO:0030414	peptidase inhibitor activity	9/199	182/17697	0.000222383	0.0111747	0.00977314	SERPINB3/SLPI/CST6/SERPINB7/SPINK5/SERPINB5/SERPINB2/WFDC3/CST1	9	MF
GO:0061135	endopeptidase regulator activity	9/199	182/17697	0.000222383	0.0111747	0.00977314	SERPINB3/SLPI/CST6/SERPINB7/SPINK5/SERPINB5/SERPINB2/WFDC3/CST1	9	MF
GO:0004175	endopeptidase activity	14/199	427/17697	0.000350276	0.0150928	0.0131998	KLK8/KLK10/CFB/KLK7/TMPRSS4/PRSS21/PLAT/KLKB1/ADAM28/CTSE/KLK6/MMP3/RHBDL2/PCSK1	14	MF
GO:0048018	receptor ligand activity	15/199	482/17697	0.000375443	0.0150928	0.0131998	WNT7A/IL1RN/CSF2/PYY2/CHGB/FGF17/ADM/EREG/DKK1/TGFB2/CXCL6/CXCL5/WNT5A/CCL20/PDGFC	15	MF
GO:0070330	aromatase activity	3/199	14/17697	0.000465275	0.0170037	0.014871	CYP2C18/CYP4F12/CYP4B1	3	MF
GO:0005243	gap junction channel activity	3/199	15/17697	0.000576789	0.0193224	0.0168989	GJB2/GJB4/GJB3	3	MF
GO:0061134	peptidase regulator activity	9/199	219/17697	0.000853581	0.0251637	0.0220075	SERPINB3/SLPI/CST6/SERPINB7/SPINK5/SERPINB5/SERPINB2/WFDC3/CST1	9	MF
GO:0042379	chemokine receptor binding	5/199	66/17697	0.000876347	0.0251637	0.0220075	DEFB1/S100A14/CXCL6/CXCL5/CCL20	5	MF
GO:0001664	G protein-coupled receptor binding	10/199	280/17697	0.00130031	0.0348483	0.0304774	WNT7A/DEFB1/S100A14/NMU/ADM/CXCL6/CXCL5/WNT5A/MARCO/CCL20	10	MF
GO:0022829	wide pore channel activity	3/199	21/17697	0.00160429	0.0403078	0.0352522	GJB2/GJB4/GJB3	3	MF
GO:0022804	active transmembrane transporter activity	11/199	362/17697	0.00271072	0.0641006	0.0560607	SLC8A2/SLC6A20/SLC9A2/SLCO4A1/ABCC8/SLC34A2/ABCC3/SLC5A3/SLC6A14/SLC29A4/SLC26A11	11	MF
GO:0005125	cytokine activity	8/199	220/17697	0.00350439	0.0749794	0.0655751	WNT7A/IL1RN/CSF2/TGFB2/CXCL6/CXCL5/WNT5A/CCL20	8	MF
GO:0004857	enzyme inhibitor activity	11/199	375/17697	0.0035438	0.0749794	0.0655751	SERPINB3/SLPI/CST6/SERPINB7/SPINK5/SERPINB5/SERPINB2/PPP1R1A/SFN/WFDC3/CST1	11	MF
GO:0008509	anion transmembrane transporter activity	10/199	327/17697	0.00399977	0.0783931	0.0685606	SLC2A1/SLC6A20/SLCO4A1/SLC34A2/ABCC3/CLIC3/LRRC8E/SLC6A14/GABRP/SLC26A11	10	MF
GO:0070851	growth factor receptor binding	6/199	134/17697	0.00409516	0.0783931	0.0685606	IL1RN/CSF2/FGF17/AGR2/EREG/PDGFC	6	MF
GO:0045296	cadherin binding	10/199	331/17697	0.00435427	0.0795644	0.069585	ANLN/S100P/CDH3/PROM1/PKP1/GPRC5A/ITGA6/CDH1/SFN/TRIM29	10	MF
GO:0016712	oxidoreductase activity, acting on paired donors, with incorporation or reduction of molecular oxygen, reduced flavin or flavoprotein as one donor, and incorporation of one atom of oxygen	3/199	32/17697	0.00546441	0.0915415	0.0800599	CYP2C18/CYP4F12/CYP4B1	3	MF
GO:0015291	secondary active transmembrane transporter activity	8/199	237/17697	0.00546516	0.0915415	0.0800599	SLC8A2/SLC6A20/SLC9A2/SLCO4A1/SLC34A2/SLC5A3/SLC6A14/SLC26A11	8	MF
GO:0015643	toxic substance binding	2/199	11/17697	0.00647281	0.104083	0.0910281	EPHX2/CYP4B1	2	MF
GO:0015081	sodium ion transmembrane transporter activity	6/199	149/17697	0.00682403	0.10551	0.0922763	SLC8A2/SLC6A20/SLC9A2/SLC34A2/SLC5A3/SLC6A14	6	MF
GO:0005506	iron ion binding	6/199	152/17697	0.00749796	0.110696	0.0968121	XDH/CYP2C18/CYP4F12/CYP4B1/TF/LCN2	6	MF
GO:0033130	acetylcholine receptor binding	2/199	12/17697	0.00771018	0.110696	0.0968121	RIC3/PSCA	2	MF
GO:0015370	solute:sodium symporter activity	4/199	72/17697	0.00880198	0.122014	0.10671	SLC6A20/SLC34A2/SLC5A3/SLC6A14	4	MF
GO:0008083	growth factor activity	6/199	163/17697	0.0103827	0.134285	0.117442	CSF2/FGF17/EREG/DKK1/TGFB2/PDGFC	6	MF
GO:0036041	long-chain fatty acid binding	2/199	14/17697	0.010475	0.134285	0.117442	FABP4/PPARG	2	MF
GO:0030020	extracellular matrix structural constituent conferring tensile strength	3/199	41/17697	0.010909	0.134285	0.117442	COL11A1/COL10A1/COL17A1	3	MF
GO:0050839	cell adhesion molecule binding	12/199	499/17697	0.0110234	0.134285	0.117442	ANLN/S100P/CDH3/ITGB8/LAMA3/PROM1/PKP1/GPRC5A/ITGA6/CDH1/SFN/TRIM29	12	MF
GO:0005523	tropomyosin binding	2/199	15/17697	0.0119978	0.140716	0.123066	TNNT1/TNNT3	2	MF
GO:0008201	heparin binding	6/199	169/17697	0.0122514	0.140716	0.123066	FGFBP1/LAMC2/COL11A1/LIPH/CXCL6/SELP	6	MF
GO:0008392	arachidonic acid epoxygenase activity	2/199	16/17697	0.0136112	0.151991	0.132928	CYP2C18/CYP4F12	2	MF
GO:0005539	glycosaminoglycan binding	7/199	229/17697	0.015131	0.155261	0.135788	FGFBP1/LAMC2/COL11A1/LIPH/CXCL6/EPYC/SELP	7	MF
GO:0008391	arachidonic acid monooxygenase activity	2/199	17/17697	0.0153129	0.155261	0.135788	CYP2C18/CYP4F12	2	MF
GO:0033613	activating transcription factor binding	4/199	85/17697	0.0154862	0.155261	0.135788	PPARG/SDR16C5/BEX1/GATA4	4	MF
GO:0008376	acetylgalactosaminyltransferase activity	3/199	47/17697	0.0158009	0.155261	0.135788	B3GNT6/GALNT5/GALNT14	3	MF
GO:0005126	cytokine receptor binding	8/199	286/17697	0.0158351	0.155261	0.135788	IL1RN/CSF2/DEFB1/S100A14/TGFB2/CXCL6/CXCL5/CCL20	8	MF
GO:0008009	chemokine activity	3/199	49/17697	0.0176635	0.169065	0.14786	CXCL6/CXCL5/CCL20	3	MF
GO:0020037	heme binding	5/199	135/17697	0.0183126	0.171202	0.149729	PTGS2/CYP2C18/CYP4F12/DUOX2/CYP4B1	5	MF
GO:0004653	polypeptide N-acetylgalactosaminyltransferase activity	2/199	19/17697	0.018973	0.171687	0.150153	GALNT5/GALNT14	2	MF
GO:0004601	peroxidase activity	3/199	52/17697	0.0206772	0.171687	0.150153	PTGS2/DUOX2/GPX3	3	MF
GO:0008146	sulfotransferase activity	3/199	52/17697	0.0206772	0.171687	0.150153	CHST4/SULT1B1/SULT1E1	3	MF
GO:0004745	retinol dehydrogenase activity	2/199	20/17697	0.020927	0.171687	0.150153	SDR16C5/DHRS9	2	MF
GO:0005355	glucose transmembrane transporter activity	2/199	20/17697	0.020927	0.171687	0.150153	SLC2A1/SLC5A3	2	MF
GO:0015149	hexose transmembrane transporter activity	2/199	20/17697	0.020927	0.171687	0.150153	SLC2A1/SLC5A3	2	MF
GO:0001848	complement binding	2/199	21/17697	0.022961	0.174157	0.152313	CFB/CRP	2	MF
GO:0008106	alcohol dehydrogenase (NADP+) activity	2/199	21/17697	0.022961	0.174157	0.152313	ALDH3A1/AKR1B10	2	MF
GO:0050750	low-density lipoprotein particle receptor binding	2/199	21/17697	0.022961	0.174157	0.152313	DKK1/CRP	2	MF
GO:0051861	glycolipid binding	2/199	21/17697	0.022961	0.174157	0.152313	CEACAM5/SELP	2	MF
GO:0046906	tetrapyrrole binding	5/199	145/17697	0.024082	0.177072	0.154863	PTGS2/CYP2C18/CYP4F12/DUOX2/CYP4B1	5	MF
GO:0015103	inorganic anion transmembrane transporter activity	5/199	146/17697	0.0247163	0.177072	0.154863	SLC34A2/CLIC3/LRRC8E/GABRP/SLC26A11	5	MF
GO:0015145	monosaccharide transmembrane transporter activity	2/199	22/17697	0.0250729	0.177072	0.154863	SLC2A1/SLC5A3	2	MF
GO:0016684	oxidoreductase activity, acting on peroxide as acceptor	3/199	56/17697	0.0251072	0.177072	0.154863	PTGS2/DUOX2/GPX3	3	MF
GO:0004869	cysteine-type endopeptidase inhibitor activity	3/199	58/17697	0.0274986	0.187363	0.163863	SERPINB3/CST6/CST1	3	MF
GO:0099516	ion antiporter activity	3/199	58/17697	0.0274986	0.187363	0.163863	SLC8A2/SLC9A2/SLC26A11	3	MF
GO:0015294	solute:cation symporter activity	4/199	102/17697	0.0280951	0.188237	0.164627	SLC6A20/SLC34A2/SLC5A3/SLC6A14	4	MF
GO:0051119	sugar transmembrane transporter activity	2/199	24/17697	0.0295224	0.194557	0.170155	SLC2A1/SLC5A3	2	MF
GO:0048306	calcium-dependent protein binding	3/199	61/17697	0.0313052	0.202979	0.17752	S100P/TNNT3/SELP	3	MF
GO:0004033	aldo-keto reductase (NADP) activity	2/199	26/17697	0.03426	0.208675	0.182502	ALDH3A1/AKR1B10	2	MF
GO:0005328	neurotransmitter:sodium symporter activity	2/199	26/17697	0.03426	0.208675	0.182502	SLC6A20/SLC6A14	2	MF
GO:0015491	cation:cation antiporter activity	2/199	26/17697	0.03426	0.208675	0.182502	SLC8A2/SLC9A2	2	MF
GO:0070325	lipoprotein particle receptor binding	2/199	26/17697	0.03426	0.208675	0.182502	DKK1/CRP	2	MF
GO:0016782	transferase activity, transferring sulfur-containing groups	3/199	69/17697	0.042728	0.256368	0.224213	CHST4/SULT1B1/SULT1E1	3	MF
GO:0016616	oxidoreductase activity, acting on the CH-OH group of donors, NAD or NADP as acceptor	4/199	119/17697	0.0454273	0.268555	0.234872	ALDH3A1/AKR1B10/SDR16C5/DHRS9	4	MF
