# Supplementary material for: Identification of gene signatures related to hypoxia and angiogenesis in pancreatic cancer to aid immunotherapy and prognosis
Source: Front Oncol. 2023 Mar 30;13:1119763. doi: 10.3389/fonc.2023.1119763 (PMC10098147; doi:10.3389/fonc.2023.1119763)
Supplement: Supplementary Table 7 — Results of KEGG enrichment analysis. [file Table_7.xlsx]

## Sheet: Sheet1
ID	Description	GeneRatio	BgRatio	pvalue	p.adjust	qvalue	geneID	Count
hsa04657	IL-17 signaling pathway	7/92	94/8170	8.42366e-05	0.0154995	0.0138325		7
hsa05222	Small cell lung cancer	6/92	92/8170	0.000567105	0.0309725	0.0276413		6
hsa05323	Rheumatoid arthritis	6/92	93/8170	0.00060079	0.0309725	0.0276413		6
hsa00512	Mucin type O-glycan biosynthesis	4/92	36/8170	0.000673314	0.0309725	0.0276413		4
hsa05146	Amoebiasis	6/92	102/8170	0.000978879	0.0360228	0.0321485		6
hsa04668	TNF signaling pathway	6/92	112/8170	0.00158989	0.0487566	0.0435127		6
hsa04514	Cell adhesion molecules	7/92	157/8170	0.0018905	0.0496933	0.0443487		7
hsa04512	ECM-receptor interaction	5/92	88/8170	0.0030486	0.0701178	0.0625765		5
hsa05150	Staphylococcus aureus infection	5/92	96/8170	0.00443389	0.0906484	0.080899		5
hsa04061	Viral protein interaction with cytokine and cytokine receptor	5/92	100/8170	0.00527302	0.0970236	0.0865886		5
hsa04060	Cytokine-cytokine receptor interaction	9/92	295/8170	0.00580158	0.0970446	0.0866073		9
hsa05226	Gastric cancer	6/92	149/8170	0.00655092	0.100447	0.0896442		6
hsa05216	Thyroid cancer	3/92	37/8170	0.00814215	0.106084	0.0946741		3
hsa05145	Toxoplasmosis	5/92	112/8170	0.00845884	0.106084	0.0946741		5
hsa05218	Melanoma	4/92	72/8170	0.00864811	0.106084	0.0946741		4
hsa05165	Human papillomavirus infection	9/92	331/8170	0.0119199	0.137078	0.122335		9
hsa02010	ABC transporters	3/92	45/8170	0.0139411	0.150892	0.134663		3
hsa04610	Complement and coagulation cascades	4/92	86/8170	0.015855	0.162074	0.144642		4
hsa05410	Hypertrophic cardiomyopathy	4/92	90/8170	0.0184442	0.178617	0.159407		4
hsa05202	Transcriptional misregulation in cancer	6/92	193/8170	0.0214213	0.197076	0.17588		6
hsa05414	Dilated cardiomyopathy	4/92	96/8170	0.0227965	0.199741	0.178258		4
hsa04510	Focal adhesion	6/92	201/8170	0.0255446	0.213646	0.190668		6
hsa04974	Protein digestion and absorption	4/92	103/8170	0.0286061	0.228564	0.203982		4
hsa04978	Mineral absorption	3/92	60/8170	0.0298127	0.228564	0.203982		3
hsa05217	Basal cell carcinoma	3/92	63/8170	0.0337788	0.248612	0.221873		3
hsa00830	Retinol metabolism	3/92	68/8170	0.0409668	0.289919	0.258738		3
hsa04151	PI3K-Akt signaling pathway	8/92	354/8170	0.0454477	0.309718	0.276407		8
hsa04115	p53 signaling pathway	3/92	73/8170	0.0488641	0.321107	0.286571		3
